# Supplementary material for: Evolutionary history and transmission dynamics of dengue virus type 2 in Africa
Source: Front Microbiol. 2026 Apr 30;17:1782819. doi: 10.3389/fmicb.2026.1782819 (PMC13171821; doi:10.3389/fmicb.2026.1782819)
Supplement: Supplementary file 1 [file Table_1.xlsx]

## Sheet: Sheet1
Table S1: Metadata of sequences used to infer Denv-2 phylogeogeography in Africa
SequenceNames	CollectionDate	Country
PQ814403.1_|dengue_virus_type_2|Reunion|CNR_D2_2023_0008|2023-08	2023-08	Reunion
PP292049.1_|dengue_virus_type_2|Reunion|DENV2_RUN_S36b01_2024|2024-01	2024-01	Reunion
PP292054.1_|dengue_virus_type_2|Reunion|DENV2_RUN_S36b06_2024|2024-01	2024-01	Reunion
PQ814405.1_|dengue_virus_type_2|Reunion|CNR_D2_2024_0018|2024-06	2024-06	Reunion
PP082831.1_|dengue_virus_type_2|Reunion|DENV2_RUN_S35b05_2023|2023-12	2023-12	Reunion
PP082854.1_|dengue_virus_type_2|Reunion|DENV2_RUN_S31b07_2023|2023-07	2023-07	Reunion
PP082832.1_|dengue_virus_type_2|Reunion|DENV2_RUN_S35b04_2023|2023-12	2023-12	Reunion
PP292053.1_|dengue_virus_type_2|Reunion|DENV2_RUN_S36b05_2023|2023-12	2023-12	Reunion
OR888731.1_|dengue_virus_type_2|India|AIIMS-B/BC/RC/DH-10|2021-09	2021-09	India
OR888734.1_|dengue_virus_type_2|India|AIIMS-B/BC/RC/DM-22|2021-09	2021-09	India
OM639982.1_|dengue_virus_type_2|India|MCL-21-H-11025|2021-09-14	2021-09-14	India
OM680963.1_|dengue_virus_type_2|India|MCL-21-H-11369|2021-11-16	2021-11-16	India
PP082846.1_|dengue_virus_type_2|Reunion|DENV2_RUN_S33b01_2023|2023-09	2023-09	Reunion
PP326768.1_|dengue_virus_type_2|France|66596|2023-06-12	2023-06-12	France
PP326778.1_|dengue_virus_type_2|France|67187|2023-07-03	2023-07-03	France
PP757873.1_|dengue_virus_type_2|India|AIIMSR-DEN-L27/2023|2023-08-17	2023-08-17	India
OR236093.1_|dengue_virus_type_2|Reunion|DENV2_RUN_S13b82_2017|2017-06	2017-06	Reunion
OM730078.1_|dengue_virus_type_2|India|MCL-21-H-11204_RNA-8485|2021-11-16	2021-11-16	India
PP082865.1_|dengue_virus_type_2|Reunion|DENV2_RUN_S29b10_2023|2023-03	2023-03	Reunion
PP082866.1_|dengue_virus_type_2|Reunion|DENV2_RUN_S29b09_2023|2023-03	2023-03	Reunion
OR039518.1_|dengue_virus_type_2|Brazil|Fiocruz-ICC_7571|2023-03-12	2023-03-12	Brazil
OQ511274.1_|dengue_virus_type_2|Brazil|AC5038/H868478|2021-02-27	2021-02-27	Brazil
OR138993.1_|dengue_virus_type_2|Brazil|denv2/Brazil/RS-17189/2022|2022-04-21	2022-04-21	Brazil
OR037374.1_|dengue_virus_type_2|Colombia|DENV2/Colombia/LET1268/2023|2023-02-07	2023-02-07	Colombia
OR150738.1_|dengue_virus_type_2|Brazil|443JSO|2023-02-10	2023-02-10	Brazil
PQ467851.1_|dengue_virus_type_2|Peru|DenV2/Peru/INS-0187/2024|2024-05-14	2024-05-14	Peru
ON123644.1_|dengue_virus_type_2|Peru|FPJ01582/JUN-PER/2021|2021-07-21	2021-07-21	Peru
OR039499.1_|dengue_virus_type_2|Brazil|Fiocruz-ICC_3044-22|2022-03-30	2022-03-30	Brazil
OR138984.1_|dengue_virus_type_2|Brazil|denv2/Brazil/RS-16938/2022|2022-04-15	2022-04-15	Brazil
PQ129524.1_|dengue_virus_type_2|USA|hDenV2/USA/CA-LACPHL-DA00001/2024|2024-04-17	2024-04-17	USA
PQ467855.1_|dengue_virus_type_2|Peru|DenV2/Peru/INS-0176/2024|2024-06-11	2024-06-11	Peru
PQ155051.1_|dengue_virus_type_2|USA|DENV-2/USA/FL-BPHL-0061/2024|2024-05-23	2024-05-23	USA
PQ155036.1_|dengue_virus_type_2|USA|DENV-2/USA/FL-BPHL-0038/2024|2024-04-03	2024-04-03	USA
MW512387.1_|Dengue_virus_type_2|Singapore|SG(EHI)D2/50620Y13|2013	2013	Singapore
KU666947.1_|Dengue_virus_type_2|Malaysia|TM213|2014-02	2014-02	Malaysia
MW512393.1_|Dengue_virus_type_2|Singapore|SG(EHI)D2/36915Y13|2013	2013	Singapore
KU517847.1_|Dengue_virus_type_2|Philippines|PH-CN77-15|2015-08-03	2015-08-03	Philippines
MW512419.1_|Dengue_virus_type_2|Singapore|SG(EHI)D2/42268Y14|2014	2014	Singapore
KX452036.1_|Dengue_virus_type_2|Malaysia||2014-01	2014-01	Malaysia
MW512460.1_|Dengue_virus_type_2|Singapore|SG(EHI)D2/43649Y16|2016	2016	Singapore
PQ667804.1_|dengue_virus_type_2|Sri_Lanka|DENV2_SriLanka_2016_GS1816|2016	2016	Sri_Lanka
MK783197.1_|Dengue_virus_type_2|China||2018	2018	China
MT754371.1_|Dengue_virus_type_2|China|MY4|2019-10-24	2019-10-24	China
MZ636802.1_|Dengue_virus_type_2|Thailand|DV2C-TM19-26|2019-11-24	2019-11-24	Thailand
MN018343.1_|Dengue_virus_type_2|China|D17007|2017-03-23	2017-03-23	China
MH827552.1_|Dengue_virus_type_2|China|D2/China/GDgz/GD17007/2017(Thailand)|2017	2017	China
OR393910.1_|dengue_virus_type_2|Sri_Lanka|S189|2018-06-18	2018-06-18	Sri_Lanka
OR393887.1_|dengue_virus_type_2|Sri_Lanka|S091|2018-04-07	2018-04-07	Sri_Lanka
OR394042.1_|dengue_virus_type_2|Sri_Lanka|S803|2019-12-26	2019-12-26	Sri_Lanka
OR394049.1_|dengue_virus_type_2|Sri_Lanka|S816|2020-01-02	2020-01-02	Sri_Lanka
MW721460.1_|dengue_virus_type_2|China|GZ8H/2019003/2018/II|2018-10	2018-10	China
OQ426847.1_|dengue_virus_type_2|Viet_Nam|DEN-P-1312-1|2018-12-18	2018-12-18	Viet_Nam
OQ426782.1_|dengue_virus_type_2|Viet_Nam|DET-P-0412-1|2018-12-20	2018-12-20	Viet_Nam
PP834448.1_|dengue_virus_type_2|Maldives|DV2-MLD19-54|2019-04	2019-04	Maldives
MK543449.1_|Dengue_virus_type_2|China|HNQY20180084|2018-09-26	2018-09-26	China
MK543448.1_|Dengue_virus_type_2|China|HNQY20180008|2018-09-23	2018-09-23	China
OP410990.1_|dengue_virus_type_2|Singapore|SG(EHI)D2/41002Y19|2019-10	2019-10	Singapore
OP811979.1_|dengue_virus_type_2|Pakistan|NIH-PAK-04/2022|2022-04-28	2022-04-28	Pakistan
OP684172.1_|dengue_virus_type_2|China|DENV-2/CN/HZ17-699/2017|2017-09-06	2017-09-06	China
MH110601.1_|Dengue_virus_type_2|China||2017-09	2017-09	China
MK783202.1_|Dengue_virus_type_2|China||2018	2018	China
MW512496.1_|Dengue_virus_type_2|Singapore|SG(EHI)D2/4238Y19|2019	2019	Singapore
PQ533827.1_|dengue_virus_type_2|Pakistan|DENV1/NIHPAK-3/2024|2024-02-05	2024-02-05	Pakistan
OP898559.1_|dengue_virus_type_2|Pakistan|NIH-PAK-12/2022|2022-10	2022-10	Pakistan
MW720948.1_|dengue_virus_type_2|China|GZ8H/2019161/2019/II|2019-09	2019-09	China
PP564571.1_|dengue_virus_type_2|China|23GZ18979_D2_A|2023-09-20	2023-09-20	China
PP564648.1_|dengue_virus_type_2|China|23GZ20975_D2_A|2023-10-23	2023-10-23	China
PP446691.1_|dengue_virus_type_2|Cambodia|109-2116S_L1|2022-07-22	2022-07-22	Cambodia
PP411249.1_|dengue_virus_type_2|Cambodia|109-1880S_S52|2022-06-10	2022-06-10	Cambodia
OL414738.1_|Dengue_virus_type_2|Cambodia|100-0428_2019-07-19|2019-06	2019-06	Cambodia
OL414762.1_|Dengue_virus_type_2|Cambodia|109-0001_2019-07-23|2019-07	2019-07	Cambodia
MW345921.1_|Dengue_virus_type_2|China|20XN94959_D2_FULL_local|2020-10-18	2020-10-18	China
PP411227.1_|dengue_virus_type_2|Cambodia|109-1833S_S125|2022-06-01	2022-06-01	Cambodia
OP684181.1_|dengue_virus_type_2|China|DENV-2/CN/HZ18-126/2018|2018-07-03	2018-07-03	China
PV012232.1_|dengue_virus_type_2|China|DENV2_2024_BN2|2024	2024	China
PQ155006.1_|dengue_virus_type_2|USA|DENV-2/USA/FL-BPHL-0015/2024|2024-02-26	2024-02-26	USA
PP692452.1_|dengue_virus_type_2|USA|DENV-2/USA/FL-BPHL-0236/2023|2023-12-01	2023-12-01	USA
OR150710.1_|dengue_virus_type_2|Brazil|235901000238|2023-01-17	2023-01-17	Brazil
OR037364.1_|dengue_virus_type_2|Colombia|DENV2/Colombia/LET1208/2022|2022-11-30	2022-11-30	Colombia
OQ725733.1_|dengue_virus_type_2|Colombia|LET-1125|2022-10-15	2022-10-15	Colombia
OR098849.1_|dengue_virus_type_2|Colombia|LET-1262|2023-02-02	2023-02-02	Colombia
OR150732.1_|dengue_virus_type_2|Brazil|273ACE|2023-01-27	2023-01-27	Brazil
OR150706.1_|dengue_virus_type_2|Brazil|230049000485|2023-02-26	2023-02-26	Brazil
OR619405.1_|dengue_virus_type_2|Colombia|CIMBIUR_237|2023-05-03	2023-05-03	Colombia
PV012241.1_|dengue_virus_type_2|China|DENV2_2024_BN11|2024	2024	China
PV012231.1_|dengue_virus_type_2|China|DENV2_2024_BN1|2024	2024	China
PP152109.1_|dengue_virus_type_2|Indonesia|19-00165|2020	2020	Indonesia
OR136164.1_|dengue_virus_type_2|Indonesia|23GZ08097|2023-05-09	2023-05-09	Indonesia
PP151981.1_|dengue_virus_type_2|Indonesia|04-00161|2019	2019	Indonesia
PP151960.1_|dengue_virus_type_2|Indonesia|01-00059|2018	2018	Indonesia
MZ130522.1_|dengue_virus_type_2|Egypt|17111591|2017-11-07	2017-11-07	Egypt
PQ851465.1_|dengue_virus_type_2|Colombia|DENV2/Colombia/2024-06-11/Yale-DN02809|2024-06-11	2024-06-11	Colombia
PQ851473.1_|dengue_virus_type_2|Colombia|DENV2/Colombia/2024-07-02/Yale-DN02843|2024-07-02	2024-07-02	Colombia
PV151472.1_|dengue_virus_type_2|USA|DENV-2/human/USA/MA-Broad_MGH-16177/2023|2023-12-02	2023-12-02	USA
PP151974.1_|dengue_virus_type_2|Indonesia|02-00466|2020	2020	Indonesia
PP151971.1_|dengue_virus_type_2|Indonesia|02-00451|2020	2020	Indonesia
OM368351.1_|dengue_virus_type_2|China|19XN23153_D2|2019-09-16	2019-09-16	China
MN923112.1_|Dengue_virus_type_2|China|19XN22305|2019-08-26	2019-08-26	China
MH827525.1_|Dengue_virus_type_2|China|D2/China/GDzh/D14003/2014|2017	2017	China
PP151976.1_|dengue_virus_type_2|Indonesia|03-00460|2019	2019	Indonesia
MW512405.1_|Dengue_virus_type_2|Singapore|SG(EHI)D2/6547Y13|2013	2013	Singapore
KX380809.1_|Dengue_virus_type_2|Singapore|D2/SG/CT10/2012|2012	2012	Singapore
MW512369.1_|Dengue_virus_type_2|Singapore|SG(EHI)D2/14864Y11|2011	2011	Singapore
MN952967.1_|Dengue_virus_type_2|China|1D4-5-SP|2015-11	2015-11	China
MW512377.1_|Dengue_virus_type_2|Singapore|SG(EHI)D2/25698Y12|2012	2012	Singapore
PP152103.1_|dengue_virus_type_2|Indonesia|18-00265|2019	2019	Indonesia
MW512430.1_|Dengue_virus_type_2|Singapore|SG(EHI)D2/16081Y14|2014	2014	Singapore
OQ028230.1_|dengue_virus_type_2|Viet_Nam|44DX3-359|2020-09-07	2020-09-07	Viet_Nam
MW730818.1_|Dengue_virus_type_2|Nepal|SeqB158_DENV2_CONSENSUS|2017-07	2017-07	Nepal
JN851126.1_|Dengue_virus_type_2|Singapore|SGEHI(D2)0578Y05|2005	2005	Singapore
JN851129.1_|Dengue_virus_type_2|Singapore|SGEHI(D2)0204Y06|2006	2006	Singapore
PP082830.1_|dengue_virus_type_2|Reunion|DENV2_RUN_S35b06_2023|2023-09	2023-09	Reunion
PP152052.1_|dengue_virus_type_2|Indonesia|10-00533|2019	2019	Indonesia
PP152049.1_|dengue_virus_type_2|Indonesia|10-00480|2019	2019	Indonesia
PP151963.1_|dengue_virus_type_2|Indonesia|01-00483|2020	2020	Indonesia
OR236086.1_|dengue_virus_type_2|Reunion|DENV2_RUN_S13b93_2012|2012-01	2012-01	Reunion
OR593372.1_|dengue_virus_type_2|Taiwan|D2/TW/17191/2015|2015-08-21	2015-08-21	Taiwan
OR618321.1_|dengue_virus_type_2|Taiwan|DV2/TW/16020462/2016|2016-07-20	2016-07-20	Taiwan
KC762677.1_|Dengue_virus_2|Indonesia|MKS-IF011|2008-02-15	2008-02-15	Indonesia
OR236114.1_|dengue_virus_type_2|Reunion|DENV2_RUN_S13b54_2014|2014-03	2014-03	Reunion
OR236116.1_|dengue_virus_type_2|Reunion|DENV2_RUN_S13b51_2014|2014-05	2014-05	Reunion
MZ130519.1_|dengue_virus_type_2|Mozambique|19030486|2019-03-05	2019-03-05	Mozambique
MZ130526.1_|dengue_virus_type_2|Tanzania|14052110|2014-05-21	2014-05-21	Tanzania
MZ857208.1_|Dengue_virus_type_2|Kenya|KAJP9_DENV2_Kenya_Eastern.Africa_2013|2013	2013	Kenya
MZ857210.1_|Dengue_virus_type_2|Tanzania|KAJP11_DENV2_Tanzania_Eastern.Africa_2014|2014	2014	Tanzania
MZ857211.1_|Dengue_virus_type_2|Mozambique|KAJP12_DENV2_Mocambique_Eastern.Africa_2014|2014	2014	Mozambique
MZ857215.1_|Dengue_virus_type_2|Somalia|KAJP16_DENV2_Somalia_Eastern.Africa_2015|2015	2015	Somalia
MZ857212.1_|Dengue_virus_type_2|Tanzania|KAJP13_DENV2_Tanzania_Eastern.Africa_2014|2014	2014	Tanzania
MZ857213.1_|Dengue_virus_type_2|Tanzania|KAJP14_DENV2_Tanzania_Eastern.Africa_2014-06|2014-06	2014-06	Tanzania
MG189962.1_|Dengue_virus_type_2|Tanzania|D2_K2_RIJ_059/Dar_es_Salaam_2014|2014-06	2014-06	Tanzania
KX225486.1_|Dengue_virus_type_2|China|GZ8_19/S/Haizhu/2014/DEV2|2015	2015	China
MW721463.1_|dengue_virus_type_2|China|GZ8H/2019049/2014/II|2014-10	2014-10	China
KP723478.1_|Dengue_virus_type_2|China|DENV2/CN/GZ25/2014|2014	2014	China
KC762665.1_|Dengue_virus_2|Indonesia|MKS-0068|2007-07-06	2007-07-06	Indonesia
KC762656.1_|Dengue_virus_2|Indonesia|MKS-0502|2007-12-11	2007-12-11	Indonesia
MN018351.1_|Dengue_virus_type_2|China|D15024|2015-05-17	2015-05-17	China
KM279539.1_|Dengue_virus_2|Singapore|DC641Y12|2012	2012	Singapore
KM279553.1_|Dengue_virus_2|Singapore|DC677Y12|2012	2012	Singapore
KM279587.1_|Dengue_virus_type_2|Singapore|DC596Y12|2012	2012	Singapore
KM279534.1_|Dengue_virus_2|Singapore|DC620Y12|2012	2012	Singapore
KM279588.1_|Dengue_virus_type_2|Singapore|DC636Y12|2012	2012	Singapore
KM279590.1_|Dengue_virus_type_2|Singapore|DC688Y12|2012	2012	Singapore
MW512373.1_|Dengue_virus_type_2|Singapore|SG(EHI)D2/15086Y12|2012	2012	Singapore
KM279524.1_|Dengue_virus_2|Singapore|DC415Y11|2011	2011	Singapore
KM279583.1_|Dengue_virus_type_2|Singapore|DC408Y11|2011	2011	Singapore
KM279565.1_|Dengue_virus_2|Singapore|DC790Y12|2012	2012	Singapore
KX380812.1_|Dengue_virus_type_2|Singapore|D2/SG/CT15/2012|2012	2012	Singapore
KX380826.1_|Dengue_virus_type_2|Singapore|D2/SG/CT32/2013|2013	2013	Singapore
KM279600.1_|Dengue_virus_type_2|Singapore|E1432Y12|2012	2012	Singapore
MW512356.1_|Dengue_virus_type_2|Singapore|SG(EHI)D2/EHI514Y09|2009	2009	Singapore
JN851113.1_|Dengue_virus_type_2|Singapore|SGEHI(D2)0017Y06|2006	2006	Singapore
ON907579.1_|dengue_virus_type_2|China|17XN21603_D2_CHN|2017-08-07	2017-08-07	China
ON890351.1_|dengue_virus_type_2|China|17XN21603_D2_CHN|2017-08-07	2017-08-07	China
OR235826.1_|dengue_virus_type_2|Reunion|DENV2_RUN_S22b85_2020|2020-05	2020-05	Reunion
OR235832.1_|dengue_virus_type_2|Reunion|DENV2_RUN_S22b79_2020|2020-01	2020-01	Reunion
MT832080.1_|Dengue_virus_type_2|Philippines|KM279601_D2_10|2013	2013	Philippines
MT832078.1_|Dengue_virus_type_2|Philippines|KM279601_D2_9|2013	2013	Philippines
OQ821493.1_|dengue_virus_type_2|Philippines|DENV2/Philippines/2019-07-31/Yale-DN00468|2019-07-31	2019-07-31	Philippines
MW512489.1_|Dengue_virus_type_2|Singapore|SG(EHI)D2/33136Y18|2018	2018	Singapore
PQ218480.1_|dengue_virus_type_2|Kenya|005_02_2014|2014-02-02	2014-02-02	Kenya
PQ218482.1_|dengue_virus_type_2|Kenya|005_04_2014|2014-04	2014-04	Kenya
PQ218481.1_|dengue_virus_type_2|Kenya|030_01_2014|2014-01-15	2014-01-15	Kenya
MH456892.1_|Dengue_virus_type_2|Kenya|DENV2/KLF/001/2014|2014-10-17	2014-10-17	Kenya
MH456898.1_|Dengue_virus_type_2|Kenya|DENV2/KLF/003/2014|2014-06-23	2014-06-23	Kenya
MZ857209.1_|Dengue_virus_type_2|Kenya|KAJP10_DENV2_Kenya_Eastern.Africa_2013|2013	2013	Kenya
MG779196.1_|Dengue_virus_type_2|Kenya|Mal_007|2017	2017	Kenya
MG779201.1_|Dengue_virus_type_2|Kenya|Mal_018|2017	2017	Kenya
MK473384.1_|Dengue_virus_type_2|Kenya|2016_c96_Wundanyi|2016-05-04	2016-05-04	Kenya
PP998555.1_|dengue_virus_type_2|Kenya|UFA1777|2017-07	2017-07	Kenya
MN335246.1_|Dengue_virus_type_2|Kenya|AFI_MDH_244|2017-06-07	2017-06-07	Kenya
MK473385.1_|Dengue_virus_type_2|Kenya|2016_85A_Wundanyi|2016-05-10	2016-05-10	Kenya
MG779195.1_|Dengue_virus_type_2|Kenya|Mal_003|2017	2017	Kenya
MK473386.1_|Dengue_virus_type_2|Kenya|222_Voi|2016-05-04	2016-05-04	Kenya
MN335245.1_|Dengue_virus_type_2|Kenya|AFI_MDH_240|2017-05-22	2017-05-22	Kenya
MN335247.1_|Dengue_virus_type_2|Kenya|AFI_MDH_232|2017-04-10	2017-04-10	Kenya
PP998557.1_|dengue_virus_type_2|Kenya|UJ02100106|2020-01	2020-01	Kenya
MZ130528.1_|dengue_virus_type_2|Djibouti|18062888|2018-06-24	2018-06-24	Djibouti
MN577553.1_|Dengue_virus_type_2|Kenya|036_6_17|2017-06	2017-06	Kenya
MN577555.1_|Dengue_virus_type_2|Kenya|009_7_17|2017-07	2017-07	Kenya
MN577556.1_|Dengue_virus_type_2|Kenya|010_7_17|2017-07	2017-07	Kenya
MG779194.1_|Dengue_virus_type_2|Kenya|Mal_002|2017	2017	Kenya
MG779200.1_|Dengue_virus_type_2|Kenya|Mal_016|2017	2017	Kenya
MN577554.1_|Dengue_virus_type_2|Kenya|040_6_17|2017-06	2017-06	Kenya
PP082857.1_|dengue_virus_type_2|Reunion|DENV2_RUN_S31b04_2023|2023-05	2023-05	Reunion
PP564634.1_|dengue_virus_type_2|China|23GZ20567_D2_A|2023-10-10	2023-10-10	China
PP564641.1_|dengue_virus_type_2|China|23GZ20947_D2_A|2023-10-24	2023-10-24	China
MN577559.1_|Dengue_virus_type_2|Kenya|088_4_13|2013-04	2013-04	Kenya
MZ130520.1_|dengue_virus_type_2|Democratic_Republic_of_the_Congo|326|2016-04-11	2016-04-11	Democratic_Republic_of_the_Congo
MZ130521.1_|dengue_virus_type_2|Democratic_Republic_of_the_Congo|414|2016-06-20	2016-06-20	Democratic_Republic_of_the_Congo
MZ130529.1_|dengue_virus_type_2|Democratic_Republic_of_the_Congo|17050355|2017-04-30	2017-04-30	Democratic_Republic_of_the_Congo
LC436670.1_|Dengue_virus_type_2|Bangladesh|B17-1431|2017-10	2017-10	Bangladesh
MW730838.1_|Dengue_virus_type_2|Nepal|SeqD17_DENV2_CONSENSUS|2017-07	2017-07	Nepal
MK858102.2_|Dengue_virus_type_2|India|FT_DNS1_472_S32_R3|2016-10-13	2016-10-13	India
OR235931.1_|dengue_virus_type_2|Reunion|DENV2_RUN_S21b73_2018|2018-08	2018-08	Reunion
OR236077.1_|dengue_virus_type_2|Reunion|DENV2_RUN_S14b09_2018|2018-02	2018-02	Reunion
OR235914.1_|dengue_virus_type_2|Reunion|DENV2_RUN_S21b90_2018|2018-12	2018-12	Reunion
OR235782.1_|dengue_virus_type_2|Reunion|DENV2_RUN_S26b68_2019|2019-01	2019-01	Reunion
OR236008.1_|dengue_virus_type_2|Reunion|DENV2_RUN_S14b87_2020|2020-09	2020-09	Reunion
PP234936.1_|dengue_virus_type_2|Guadeloupe|429-LUH-206|2019-07-01	2019-07-01	Guadeloupe
OR236101.1_|dengue_virus_type_2|Reunion|DENV2_RUN_S13b70_2017|2017-10	2017-10	Reunion
OR236102.1_|dengue_virus_type_2|Reunion|DENV2_RUN_S13b69_2017|2017-03	2017-03	Reunion
MK858101.1_|Dengue_virus_type_2|India|FT_J93_S13_R2|2016-08-10	2016-08-10	India
OR235769.1_|dengue_virus_type_2|Reunion|DENV2_RUN_S26b81_2019|2019-07	2019-07	Reunion
OR235801.1_|dengue_virus_type_2|Reunion|DENV2_RUN_S24b18_2017|2017-06	2017-06	Reunion
OR236070.1_|dengue_virus_type_2|Reunion|DENV2_RUN_S14b16_2018|2018-09	2018-09	Reunion
OR236094.1_|dengue_virus_type_2|Reunion|DENV2_RUN_S13b81_2017|2017-06	2017-06	Reunion
MZ130518.1_|dengue_virus_type_2|Reunion|19052014|2019-05-14	2019-05-14	Reunion
MZ130527.1_|dengue_virus_type_2|Reunion|19010909|2019-01-05	2019-01-05	Reunion
OR229968.1_|dengue_virus_type_2|Martinique|2020-CHUM26|2020-09	2020-09	Martinique
OR229971.1_|dengue_virus_type_2|Martinique|2020-CHUM2|2020-06	2020-06	Martinique
OR236090.1_|dengue_virus_type_2|Reunion|DENV2_RUN_S13b88_2017|2017-11	2017-11	Reunion
MF156239.1_|Dengue_virus_type_2|China|XSBN07|2015-10-18	2015-10-18	China
MF156237.1_|Dengue_virus_type_2|China|XSBN05|2015-10-18	2015-10-18	China
MF940243.1_|Dengue_virus_type_2|China|YN101805|2015	2015	China
MH822948.2_|Dengue_virus_type_2|India|T19_S66_DENV2|2012	2012	India
MW191698.1_|Dengue_virus_type_2|India|S9|2016-07	2016-07	India
ON109598.1_|dengue_virus_type_2|India|S9|2021	2021	India
OR235795.1_|dengue_virus_type_2|Reunion|DENV2_RUN_S24b24_2016|2016-05	2016-05	Reunion
OR235797.1_|dengue_virus_type_2|Reunion|DENV2_RUN_S24b22_2016|2016-04	2016-04	Reunion
OR235798.1_|dengue_virus_type_2|Reunion|DENV2_RUN_S24b21_2016|2016-03	2016-03	Reunion
OR235799.1_|dengue_virus_type_2|Reunion|DENV2_RUN_S24b20_2016|2016-03	2016-03	Reunion
MW512411.1_|Dengue_virus_type_2|Singapore|SG(EHI)D2/38070Y14|2014	2014	Singapore
MZ857218.1_|Dengue_virus_type_2|Eritrea|KAJP21_DENV2_Eritrea_Eastern.Africa_2017|2017	2017	Eritrea
MZ857222.1_|Dengue_virus_type_2|Djibouti|KAJP25_DENV2_Djibouti_Eastern.Africa_2007|2007	2007	Djibouti
MZ857221.1_|Dengue_virus_type_2|Uganda|KAJP24_DENV2_Uganda_Eastern.Africa_2017|2017	2017	Uganda
FJ898454.1_|Dengue_virus_type_2|India|DENV-2/IN/BID-V2961/2006|2006	2006	India
OR389029.1_|dengue_virus_type_2|Sri_Lanka|DENV2/Sri_Lanka/2004/Yale-DH159|2004	2004	Sri_Lanka
GQ252677.1_|Dengue_virus_type_2|Sri_Lanka|DENV-2/LK/BID-V2422/2004|2004	2004	Sri_Lanka
MW946433.1_|Dengue_virus_type_2|Thailand|00408/07|2007	2007	Thailand
KJ010186.1_|Dengue_virus_type_2|Pakistan|DENV-2/PK/2013|2013-10-02	2013-10-02	Pakistan
FJ882602.1_|Dengue_virus_type_2|Sri_Lanka|DENV-2/LK/BID-V2416/1996|1996	1996	Sri_Lanka
MZ857219.1_|Dengue_virus_type_2|Somalia|KAJP22_DENV2_Somalia_Eastern.Africa_1996|1996	1996	Somalia
OR236108.1_|dengue_virus_type_2|Reunion|DENV2_RUN_S13b60_2012|2012-10	2012-10	Reunion
OR389019.1_|dengue_virus_type_2|Burkina_Faso|DENV2/Burkina_Faso/1986/Yale-DH134|1986	1986	Burkina_Faso
GU131843.1_|Dengue_virus_type_2|Burkina_Faso|DENV-2/BF/BID-V3502/1986|1986	1986	Burkina_Faso
OR389327.1_|dengue_virus_type_2|Somalia|DENV2/Somalia/1993/Yale-DH085|1993	1993	Somalia
ON231305.1_|dengue_virus_type_2|Senegal|310398|2018-10-29	2018-10-29	Senegal
ON231306.1_|dengue_virus_type_2|Senegal|310402|2018-10-28	2018-10-28	Senegal
ON231308.1_|dengue_virus_type_2|Senegal|310405|2018-10-28	2018-10-28	Senegal
ON231304.1_|dengue_virus_type_2|Senegal|310395|2018-10-26	2018-10-26	Senegal
ON231307.1_|dengue_virus_type_2|Senegal|310403|2018-10-28	2018-10-28	Senegal
ON231309.1_|dengue_virus_type_2|Senegal|310411|2018-10-28	2018-10-28	Senegal
MT981011.1_|Dengue_virus_type_2|Senegal|2018/SN/CNR49422|2018-10-15	2018-10-15	Senegal
MT982731.1_|Dengue_virus_type_2|Burkina_Faso|2016/BF/CNR41166|2016-11-02	2016-11-02	Burkina_Faso
MT261967.1_|Dengue_virus_type_2|Burkina_Faso|IP246|2017-10-09	2017-10-09	Burkina_Faso
MT980927.1_|Dengue_virus_type_2|Mauritania|2017/MR/CNR46460|2017-11-30	2017-11-30	Mauritania
MT981085.1_|Dengue_virus_type_2|Mauritania|2018/MR/CNR50012|2018-12-13	2018-12-13	Mauritania
MT981148.1_|Dengue_virus_type_2|Senegal|2019/SN/CNR50154|2019-01-04	2019-01-04	Senegal
MT982169.1_|Dengue_virus_type_2|Cote_d'Ivoire|2017/CI/CNR44006|2017-06-06	2017-06-06	Cote_d'Ivoire
MT261964.1_|Dengue_virus_type_2|Burkina_Faso|IP112|2017-10-24	2017-10-24	Burkina_Faso
MT261969.1_|Dengue_virus_type_2|Burkina_Faso|IP307|2017-10-30	2017-10-30	Burkina_Faso
MT261961.1_|Dengue_virus_type_2|Burkina_Faso|IP091|2017-10-26	2017-10-26	Burkina_Faso
MT261971.1_|Dengue_virus_type_2|Burkina_Faso|IP666|2017-11-06	2017-11-06	Burkina_Faso
ON231310.1_|dengue_virus_type_2|Senegal|310393|2018-10-31	2018-10-31	Senegal
MZ857220.1_|Dengue_virus_type_2|Burkina_Faso|KAJP23_DENV2_Burkina.Faso_Western.Africa_2017|2017	2017	Burkina_Faso
MT261956.1_|Dengue_virus_type_2|Burkina_Faso|IP002|2017-10-16	2017-10-16	Burkina_Faso
MT261962.1_|Dengue_virus_type_2|Burkina_Faso|IP099|2017-10-25	2017-10-25	Burkina_Faso
MT261970.1_|Dengue_virus_type_2|Burkina_Faso|IP494|2017-11-03	2017-11-03	Burkina_Faso
ON231311.1_|dengue_virus_type_2|Senegal|310605|2018-11-09	2018-11-09	Senegal
ON231312.1_|dengue_virus_type_2|Senegal|310550|2018-11-08	2018-11-08	Senegal
MW288024.1_|Dengue_virus_type_2|Senegal|SHC0255_/_DENV-2_/_2018|2018-10	2018-10	Senegal
MW288029.1_|Dengue_virus_type_2|Senegal|SHC0459_/_DENV-2_/_2018|2018-10	2018-10	Senegal
MW288034.1_|Dengue_virus_type_2|Senegal|SHC0518_/_DENV-2_/_2018|2018-11	2018-11	Senegal
ON231313.1_|dengue_virus_type_2|Senegal|310621|2018-11-09	2018-11-09	Senegal
MW288030.1_|Dengue_virus_type_2|Senegal|SHC0479_/_DENV-2_/_2018|2018-10	2018-10	Senegal
LC666718.1_|Dengue_virus_type_2|Ghana||2017	2017	Ghana
LC666719.1_|Dengue_virus_type_2|Ghana||2017	2017	Ghana
MT261957.1_|Dengue_virus_type_2|Burkina_Faso|IP009|2017-10-16	2017-10-16	Burkina_Faso
KY627762.1_|Dengue_virus_type_2|Burkina_Faso||2016-11-05	2016-11-05	Burkina_Faso
KY627763.1_|Dengue_virus_type_2|Burkina_Faso||2016-11-21	2016-11-21	Burkina_Faso
MT261963.1_|Dengue_virus_type_2|Burkina_Faso|IP103|2017-10-25	2017-10-25	Burkina_Faso
MT261965.1_|Dengue_virus_type_2|Burkina_Faso|IP127|2017-10-23	2017-10-23	Burkina_Faso
OL469513.1_|Dengue_virus_type_2|Cote_d'Ivoire|SH291129|2017-05-04	2017-05-04	Cote_d'Ivoire
MT982126.1_|Dengue_virus_type_2|Burkina_Faso|2019/BF/CNR52121|2019-08-10	2019-08-10	Burkina_Faso
MT982148.1_|Dengue_virus_type_2|Burkina_Faso|2019/BF/CNR52631|2019-09-08	2019-09-08	Burkina_Faso
OL469512.1_|Dengue_virus_type_2|Cote_d'Ivoire|SH291122|2017-04-30	2017-04-30	Cote_d'Ivoire
ON907580.1_|dengue_virus_type_2|Niger|19XN14641_D2_NER|2019-06-15	2019-06-15	Niger
ON885286.1_|dengue_virus_type_2|Niger|19XN14641_D2_NER|2019-06-15	2019-06-15	Niger
ON908223.1_|dengue_virus_type_2|Niger|19XN14641|2019-06-15	2019-06-15	Niger
MZ130524.1_|dengue_virus_type_2|Benin|19071509|2019-07-09	2019-07-09	Benin
MZ130525.1_|dengue_virus_type_2|Cameroon|19123476|2019-12-29	2019-12-29	Cameroon
OM317565.1_|dengue_virus_type_2|Cameroon|DSG2020_345|2020-06-24	2020-06-24	Cameroon
OM317566.1_|dengue_virus_type_2|Cameroon|DSG2020_061|2020-08-02	2020-08-02	Cameroon
MN577562.1_|Dengue_virus_type_2|Kenya|237_5_13|2013-05	2013-05	Kenya
MN577564.1_|Dengue_virus_type_2|Kenya|045_6_14|2014-06	2014-06	Kenya
GQ868591.1_|Dengue_virus_type_2|Thailand|DENV-2/TH/BID-V3357/1964|1964	1964	Thailand
ON398847.1_|dengue_virus_type_2|Thailand|PUO-218|1980	1980	Thailand
PP269840.1_|dengue_virus_type_2|Viet_Nam|DENV2/Viet_Nam/2012-03-15/Yale-DN01608|2012-03-15	2012-03-15	Viet_Nam
PP269860.1_|dengue_virus_type_2|Viet_Nam|DENV2/Viet_Nam/2013-07-17/Yale-DN01823|2013-07-17	2013-07-17	Viet_Nam
FJ810412.1_|Dengue_virus_type_2|Thailand|DENV-2/TH/BID-V2299/2001|2001	2001	Thailand
FJ744718.1_|Dengue_virus_type_2|Thailand|DENV-2/TH/BID-V2304/2001|2001	2001	Thailand
FJ639832.1_|Dengue_virus_type_2|Thailand|DENV-2/TH/BID-V2157/2001|2001	2001	Thailand
FJ639707.1_|Dengue_virus_type_2|Cambodia|DENV-2/KH/BID-V2041/2004|2004	2004	Cambodia
EU482786.1_|Dengue_virus_type_2|Viet_Nam|DENV-2/VN/BID-V764/2003|2003	2003	Viet_Nam
EU482775.1_|Dengue_virus_type_2|Viet_Nam|DENV-2/VN/BID-V753/2004|2004	2004	Viet_Nam
FJ898452.1_|Dengue_virus_type_2|Thailand|DENV-2/TH/BID-V2957/2003|2003	2003	Thailand
MW946427.1_|Dengue_virus_type_2|Thailand|04897/01|2001	2001	Thailand
MW946561.1_|Dengue_virus_type_2|Thailand|00345/01|2001	2001	Thailand
EU482705.1_|Dengue_virus_type_2|Viet_Nam|DENV-2/VN/BID-V779/2007|2007	2007	Viet_Nam
EU482659.1_|Dengue_virus_type_2|Viet_Nam|DENV-2/VN/BID-V722/2006|2006	2006	Viet_Nam
EU482658.1_|Dengue_virus_type_2|Viet_Nam|DENV-2/VN/BID-V721/2006|2006	2006	Viet_Nam
PQ810036.1_|dengue_virus_type_2|Thailand|R0998/08|2008-08-23	2008-08-23	Thailand
PQ810041.1_|dengue_virus_type_2|Thailand|R0908/08|2008-08-01	2008-08-01	Thailand
MW946426.1_|Dengue_virus_type_2|Thailand|00333/00|2000	2000	Thailand
MW946504.1_|Dengue_virus_type_2|Thailand|06650/98|1998	1998	Thailand
MW946549.1_|Dengue_virus_type_2|Thailand|01865/96|1996	1996	Thailand
MW946275.1_|Dengue_virus_type_2|Thailand|01218/04|2004	2004	Thailand
GQ868622.1_|Dengue_virus_type_2|Cambodia|DENV-2/KH/BID-V2037/2003|2003	2003	Cambodia
MW946528.1_|Dengue_virus_type_2|Thailand|02094/02|2002	2002	Thailand
MW946393.1_|Dengue_virus_type_2|Thailand|00612/94|1994	1994	Thailand
MW946443.1_|Dengue_virus_type_2|Thailand|01550/98|1998	1998	Thailand
KY849755.1_|Dengue_virus_2|Laos|SV576|2010-06-29	2010-06-29	Laos
KY849764.1_|Dengue_virus_type_2|Laos|UI15067|2009-09-07	2009-09-07	Laos
KY849754.1_|Dengue_virus_2|Laos|LNT959|2009-06-23	2009-06-23	Laos
KY849752.1_|Dengue_virus_2|Laos|LNT555|2008-09-07	2008-09-07	Laos
MN448869.1_|Dengue_virus_2|Thailand|KDH0069A_NC_09/15/2010|2010-09-14	2010-09-14	Thailand
MN448854.1_|Dengue_virus_2|Thailand|KDH0312A_SK_10/11/2012|2012-10-11	2012-10-11	Thailand
JF730048.1_|Dengue_virus_type_2|Cambodia|DENV-2/KH/BID-V4274/2008|2008	2008	Cambodia
KY849760.1_|Dengue_virus_2|Laos|LNT1266|2009-11-09	2009-11-09	Laos
MN448816.1_|Dengue_virus_2|Thailand|KDH0282A_WT_09/04/2012|2012-09-03	2012-09-03	Thailand
MN448760.1_|Dengue_virus_2|Thailand|KDH0308A_SK_10/04/2012|2012-10-04	2012-10-04	Thailand
MW946486.1_|Dengue_virus_type_2|Thailand|01624/10|2010	2010	Thailand
MF459663.3_|Dengue_virus_type_2|China|YNPE2|2013-09-09	2013-09-09	China
MZ636801.1_|Dengue_virus_type_2|Thailand|DV2A-TM19-13|2019-11-19	2019-11-19	Thailand
PQ810043.1_|dengue_virus_type_2|Thailand|R0387/08|2007-08-20	2007-08-20	Thailand
PQ810034.1_|dengue_virus_type_2|Thailand|R0430/08|2007-10-20	2007-10-20	Thailand
EU482469.1_|Dengue_virus_type_2|Viet_Nam|DENV-2/VN/BID-V924/2006|2006	2006	Viet_Nam
FJ873811.1_|Dengue_virus_type_2|Viet_Nam|DENV-2/VN/BID-V922/2006|2006	2006	Viet_Nam
EU482653.1_|Dengue_virus_type_2|Viet_Nam|DENV-2/VN/BID-V716/2006|2006	2006	Viet_Nam
MW946579.1_|Dengue_virus_type_2|Thailand|03684/99|1999	1999	Thailand
MW946344.1_|Dengue_virus_type_2|Thailand|04952/97|1997	1997	Thailand
MW946507.1_|Dengue_virus_type_2|Thailand|06341/98|1998	1998	Thailand
EU687246.1_|Dengue_virus_type_2|Thailand|DENV-2/TH/BID-V1498/1994|1994	1994	Thailand
MW946497.1_|Dengue_virus_type_2|Thailand|00788/96|1996	1996	Thailand
OQ426822.1_|dengue_virus_type_2|Viet_Nam|DEN-P-1112-1|2018-11-15	2018-11-15	Viet_Nam
OQ426853.1_|dengue_virus_type_2|Viet_Nam|DEN-P-1376-1|2018-12-27	2018-12-27	Viet_Nam
OQ426805.1_|dengue_virus_type_2|Viet_Nam|DEN-P-0984-1|2018-10-12	2018-10-12	Viet_Nam
OP684184.1_|dengue_virus_type_2|China|DENV-2/CN/HZ18-316/2018|2018-09-03	2018-09-03	China
OP684185.1_|dengue_virus_type_2|China|DENV-2/CN/HZ18-319/2018|2018-09-04	2018-09-04	China
OQ426892.1_|dengue_virus_type_2|Viet_Nam|DEN-P-1596-1|2019-02-25	2019-02-25	Viet_Nam
OQ426972.1_|dengue_virus_type_2|Viet_Nam|DET-P-0480-1|2019-03-08	2019-03-08	Viet_Nam
PP269864.1_|dengue_virus_type_2|Viet_Nam|DENV2/Viet_Nam/2014-10-09/Yale-DN01882|2014-10-09	2014-10-09	Viet_Nam
FJ639718.1_|Dengue_virus_type_2|Cambodia|DENV-2/KH/BID-V2068/2008|2008	2008	Cambodia
MN448812.1_|Dengue_virus_2|Thailand|KDC0522A2_NB_05/10/2011|2011-05-11	2011-05-11	Thailand
MN448803.1_|Dengue_virus_2|Thailand|KDC0538A_NB_05/12/2011|2011-05-12	2011-05-12	Thailand
MN448921.1_|Dengue_virus_2|Thailand|KDH0077A_SK_10/06/2010|2010-10-05	2010-10-05	Thailand
MN448809.1_|Dengue_virus_2|Thailand|KDC0652A_TT_07/06/2011|2011-07-07	2011-07-07	Thailand
KF955401.1_|Dengue_virus_type_2|Cambodia|DENV-2/KH/BID-V4269/2008|2008	2008	Cambodia
GU131928.1_|Dengue_virus_type_2|Cambodia|DENV-2/IPC/BID-V4266/2008|2008	2008	Cambodia
OR389020.1_|dengue_virus_type_2|Cambodia|DENV2/Cambodia/2009/Yale-DH154|2009	2009	Cambodia
MW946496.1_|Dengue_virus_type_2|Thailand|00938/07|2007	2007	Thailand
MN448742.1_|Dengue_virus_2|Thailand|KDC1134A2_ST_10/02/2012|2012-10-02	2012-10-02	Thailand
MN448729.1_|Dengue_virus_2|Thailand|KDC0937A_NC_05/14/2012|2012-05-15	2012-05-15	Thailand
MN448738.1_|Dengue_virus_2|Thailand|KDH0219A_NC_05/02/2012|2012-05-01	2012-05-01	Thailand
MN448709.1_|Dengue_virus_2|Thailand|KDH0243A_NM_07/05/2012|2012-07-04	2012-07-04	Thailand
MW946300.1_|Dengue_virus_type_2|Thailand|00753/11|2011	2011	Thailand
MW946491.1_|Dengue_virus_type_2|Thailand|00220/11|2011	2011	Thailand
ON890479.1_|dengue_virus_type_2|Cambodia|19XN50506_D2_KHM|2019-05-31	2019-05-31	Cambodia
MN923115.1_|Dengue_virus_type_2|China|19XN50506|2019-05-31	2019-05-31	China
OL414729.1_|Dengue_virus_type_2|Cambodia|109-0019_2019-07-26|2019-07	2019-07	Cambodia
PQ357516.1_|dengue_virus_type_2|Cambodia|18GZ25882_D2_KHM|2018-10-27	2018-10-27	Cambodia
FJ639830.1_|Dengue_virus_type_2|Thailand|DENV-2/TH/BID-V2155/2001|2001	2001	Thailand
FJ744720.1_|Dengue_virus_type_2|Thailand|DENV-2/TH/BID-V2306/2001|2001	2001	Thailand
MW946412.1_|Dengue_virus_type_2|Thailand|00327/94|1994	1994	Thailand
OR236109.1_|dengue_virus_type_2|Reunion|DENV2_RUN_S13b59_2012|2012-10	2012-10	Reunion
MW577839.1_|Dengue_virus_type_2|Brazil|193|2019-05-08	2019-05-08	Brazil
MW577835.1_|Dengue_virus_type_2|Brazil|189|2010-01-30	2010-01-30	Brazil
JX669477.1_|Dengue_virus_type_2|Brazil|14905/BR-PE/10|2010	2010	Brazil
MT929744.1_|Dengue_virus_type_2|Brazil|OPAS139|2008-02-28	2008-02-28	Brazil
KP188556.1_|Dengue_virus_type_2|Brazil|BR/SJRP/869/2013|2013-02-08	2013-02-08	Brazil
KP188552.1_|Dengue_virus_type_2|Brazil|BR/SJRP/572/2012|2012-11-28	2012-11-28	Brazil
EU920836.1_|Dengue_virus_type_2|Martinique|MAR-Jun-05|2005-06	2005-06	Martinique
MZ130523.1_|dengue_virus_type_2|Cameroon|14101952|2014-10-20	2014-10-20	Cameroon
FJ639734.1_|Dengue_virus_type_2|Venezuela|DENV-2/VE/BID-V2160/2003|2003	2003	Venezuela
OQ603269.1_|dengue_virus_type_2|Colombia|422091|2013-02-23	2013-02-23	Colombia
HQ332184.1_|Dengue_virus_type_2|Venezuela||2006	2006	Venezuela
FJ639809.1_|Dengue_virus_type_2|Venezuela|DENV-2/VE/BID-V2246/2005|2005	2005	Venezuela
GQ868556.1_|Dengue_virus_type_2|Colombia|DENV-2/CO/BID-V3372/2005|2005	2005	Colombia
MH069498.1_|Dengue_virus_type_2|Venezuela||2015-10-06	2015-10-06	Venezuela
MH069499.1_|Dengue_virus_type_2|Venezuela||2015-09-22	2015-09-22	Venezuela
FJ850053.1_|Dengue_virus_type_2|Nicaragua|DENV-2/NI/BID-V2574/2005|2005	2005	Nicaragua
EU482639.1_|Dengue_virus_type_2|Nicaragua|DENV-2/NI/BID-V673/2006|2006	2006	Nicaragua
EU482754.1_|Dengue_virus_type_2|Nicaragua|DENV-2/NI/BID-V530/2005|2005	2005	Nicaragua
HQ705624.1_|Dengue_virus_type_2|Nicaragua|DENV-2/NI/BID-V4914/2009|2009	2009	Nicaragua
GQ868497.1_|Dengue_virus_type_2|Mexico|DENV-2/MX/BID-V3654/2006|2006	2006	Mexico
HQ541793.1_|Dengue_virus_type_2|Nicaragua|DENV-2/NI/BID-V4636/2005|2005	2005	Nicaragua
KU509267.1_|Dengue_virus_type_2|Guatemala||2010	2010	Guatemala
MZ008460.1_|Dengue_virus_type_2|Nicaragua|D2/NI/1567_1E/2013|2013	2013	Nicaragua
KF955346.1_|Dengue_virus_type_2|Venezuela|DENV-2/VE/BID-V2473/2007|2007	2007	Venezuela
OQ782217.1_|dengue_virus_type_2|Nicaragua|8716|2018-12-04	2018-12-04	Nicaragua
OQ782214.1_|dengue_virus_type_2|Nicaragua|2216|2018-11-22	2018-11-22	Nicaragua
EU482588.1_|Dengue_virus_type_2|USA|DENV-2/US/BID-V1189/1990|1990	1990	USA
EU482578.1_|Dengue_virus_type_2|USA|DENV-2/US/BID-V1175/1988|1988	1988	USA
GQ398295.1_|Dengue_virus_2|USA||1994	1994	USA
EU482737.1_|Dengue_virus_type_2|USA|DENV-2/US/BID-V680/1994|1994	1994	USA
EU482570.1_|Dengue_virus_type_2|USA|DENV-2/US/BID-V1166/1987|1987	1987	USA
GQ868603.1_|Dengue_virus_type_2|USA|DENV-2/VI/BID-V2946/1987|1987	1987	USA
GQ868541.1_|Dengue_virus_type_2|Venezuela|DENV-2/VE/BID-V3497/1991|1991	1991	Venezuela
MN589882.1_|Dengue_virus_type_2|Brazil|134denv2_BR_Rj|2000-05-03	2000-05-03	Brazil
OR389017.1_|dengue_virus_type_2|Brazil|DENV2/Brazil/2000/Yale-DH160|2000	2000	Brazil
OR389335.1_|dengue_virus_type_2|Viet_Nam|DENV2/Vietnam/1987/Yale-DH101|1987	1987	Viet_Nam
EU920829.1_|Dengue_virus_type_2|French_Guiana|FGU-Jun-97|1997-06	1997-06	French_Guiana
EU920834.1_|Dengue_virus_type_2|French_Guiana|FGU-Dec-01|2001-12	2001-12	French_Guiana
EU482545.1_|Dengue_virus_type_2|USA|DENV-2/US/BID-V1032/1998|1998	1998	USA
GQ868640.1_|Dengue_virus_type_2|Brazil|DENV-2/BR/BID-V2385/2003|2003	2003	Brazil
EU920828.1_|Dengue_virus_type_2|French_Guiana|FGU-Feb-93|1993-02	1993-02	French_Guiana
FJ024477.1_|Dengue_virus_type_2|Colombia|DENV-2/CO/BID-V1603/2004|2004	2004	Colombia
OQ603288.1_|dengue_virus_type_2|Colombia|452018|2015-11-01	2015-11-01	Colombia
EU596487.1_|Dengue_virus_type_2|USA|DENV-2/US/BID-V1394/1998|1998	1998	USA
EU569718.1_|Dengue_virus_type_2|USA|DENV-2/US/BID-V1401/1997|1997	1997	USA
KF955372.1_|Dengue_virus_type_2|USA|DENV-2/PR/BID-V1406/1997|1997	1997	USA
EU596488.1_|Dengue_virus_type_2|USA|DENV-2/US/BID-V1410/2007|2007	2007	USA
EU482553.1_|Dengue_virus_type_2|USA|DENV-2/US/BID-V1041/2006|2006	2006	USA
FM210208.1_|Dengue_virus_type_2|Viet_Nam|DF707|2003	2003	Viet_Nam
