# Supplementary material for: Evolutionary history and transmission dynamics of dengue virus type 2 in Africa
Source: Front Microbiol. 2026 Apr 30;17:1782819. doi: 10.3389/fmicb.2026.1782819 (PMC13171821; doi:10.3389/fmicb.2026.1782819)
Supplement: Supplementary file 2 [file Table_2.xlsx]

## Sheet: prM_significant_context
Table S2A: Significant Single nucleotide polymorphism for African Denv2 with focus on PrM gene
Gene	ref_pos_start=1	prM_nt_index(1-based)	prM_aa_index(1-based)	Ref_base	Alt_base	alt_count	informative_n	Prevalence_pct	CI95_lo	CI95_hi	Codon_ref(refseq)	AA_ref(refseq)	AA_mode_among_carriers	Effect_context	TierB_flag	Countries_n	Years_n	Countries	Years
prM	289	7	3	T	C	25	131	19.1	13.3	26.7	TTA	L	L	synonymous	Tier B	3	3	Djibouti;Kenya;Reunion	2013;2014;2023
prM	291	9	3	A	G	51	131	38.9	31	47.5	TTA	L	L	synonymous	Tier B	8	4	Cameroon;Ghana;Kenya;Mali;Mauritania;Niger;Senegal;Somalia	1986;1993;2017;2018
prM	303	21	7	C	T	39	131	29.8	22.6	38.1	AAC	N	N	synonymous	Tier B	5	5	Congo;Djibouti;Egypt;Kenya;Reunion	2013;2014;2017;2023;2024
prM	327	45	15	C	T	56	131	42.7	34.6	51.3	AGC	S	S	synonymous	Tier B	10	7	Benin;Cameroon;Egypt;Kenya;Mali;Mauritania;Niger;Reunion;Senegal;Somalia	1986;1993;2012;2017;2020;2023;2024
prM	348	66	22	T	C	47	131	35.9	28.2	44.4	AGT	S	S	synonymous	Tier B	6	2	Benin;Cameroon;Ghana;Mauritania;Niger;Senegal	2017;2018
prM	351	69	23	C	T	80	131	61.1	52.5	69	CTC	L	L	synonymous	Tier B	13	12	Benin;Cameroon;Egypt;Ghana;Kenya;Mali;Mauritania;Mozambique;Niger;Reunion;Senegal;Somalia;Tanzania	1986;1993;2012;2013;2014;2015;2016;2017;2018;2020;2023;2024
prM	352	70	24	T	C	80	131	61.1	52.5	69	TTG	L	L	synonymous	Tier B	13	12	Benin;Cameroon;Egypt;Ghana;Kenya;Mali;Mauritania;Mozambique;Niger;Reunion;Senegal;Somalia;Tanzania	1986;1993;2006;2012;2013;2014;2015;2017;2018;2020;2023;2024
prM	357	75	25	C	T	60	131	45.8	37.5	54.3	TTC	F	F	synonymous	Tier B	9	11	Congo;Djibouti;Egypt;Kenya;Mali;Mozambique;Reunion;Somalia;Tanzania	1986;1993;1996;2006;2012;2013;2014;2015;2017;2023;2024
prM	367	85	29	G	A	26	131	19.8	13.9	27.5	GAT	D	N	nonsynonymous	Tier B	7	8	Egypt;Kenya;Mali;Mozambique;Reunion;Somalia;Tanzania	2012;2013;2014;2015;2017;2020;2023;2024
prM	369	87	29	T	C	29	131	22.1	15.9	30	GAT	D	N	nonsynonymous	Tier B	10	9	Djibouti;Egypt;Eritrea;Kenya;Mali;Mozambique;Reunion;Somalia;Tanzania;Uganda	2007;2012;2013;2014;2015;2017;2020;2023;2024
prM	384	102	34	T	C	58	131	44.3	36.1	52.8	TGT	C	C	synonymous	Tier B	8	4	Benin;Cameroon;Egypt;Ghana;Mauritania;Niger;Reunion;Senegal	2017;2018;2023;2024
prM	396	114	38	C	T	45	131	34.4	26.8	42.8	GCC	A	A	synonymous	Tier B	6	2	Benin;Cameroon;Ghana;Mauritania;Niger;Senegal	2017;2018
prM	402	120	40	C	T	63	131	48.1	39.7	56.6	GAC	D	D	synonymous	Tier B	11	6	Benin;Cameroon;Egypt;Ghana;Kenya;Mali;Mauritania;Niger;Reunion;Senegal;Somalia	1986;1993;2017;2018;2023;2024
prM	412	130	44	C	T	54	130	41.5	33.4	50.1	CTG	L	L	synonymous	Tier B	10	5	Benin;Cameroon;Ghana;Kenya;Mali;Mauritania;Niger;Reunion;Senegal;Somalia	1986;1993;2017;2018;2020
prM	417	135	45	T	C	20	131	15.3	10.1	22.4	TGT	C	C	synonymous	Tier B	3	3	Djibouti;Kenya;Reunion	2013;2014;2023
prM	435	153	51	T	C	27	131	20.6	14.6	28.3	TAT	Y	Y	synonymous	Tier B	8	7	Djibouti;Egypt;Kenya;Mali;Mozambique;Reunion;Somalia;Tanzania	2006;2013;2014;2015;2017;2023;2024
prM	438	156	52	C	T	76	131	58	49.5	66.1	AAC	N	N	synonymous	Tier B	13	10	Benin;Cameroon;Egypt;Ghana;Kenya;Mali;Mauritania;Mozambique;Niger;Reunion;Senegal;Somalia;Tanzania	1986;1993;2013;2014;2015;2017;2018;2020;2023;2024
prM	450	168	56	C	T	53	131	40.5	32.4	49	CTC	L	L	synonymous	Tier B	7	4	Benin;Cameroon;Ghana;Mauritania;Niger;Reunion;Senegal	1986;2016;2017;2018
prM	471	189	63	T	C	119	131	90.8	84.7	94.7	GAT	D	D	synonymous	Tier B	15	12	Benin;Cameroon;Congo;Djibouti;Egypt;Ghana;Kenya;Mali;Mauritania;Mozambique;Niger;Reunion;Senegal;Somalia;Tanzania	1993;2006;2012;2013;2014;2015;2017;2018;2019;2020;2023;2024
prM	477	195	65	T	C	106	131	80.9	73.3	86.7	GAT	D	D	synonymous	Tier B	15	11	Benin;Cameroon;Congo;Djibouti;Egypt;Ghana;Kenya;Mali;Mauritania;Mozambique;Niger;Reunion;Senegal;Somalia;Tanzania	1986;1993;2012;2013;2014;2015;2017;2018;2020;2023;2024
prM	480	198	66	T	C	29	131	22.1	15.9	30	TGT	C	C	synonymous	Tier B	4	3	Congo;Djibouti;Kenya;Reunion	2013;2014;2023
prM	486	204	68	T	C	106	131	80.9	73.3	86.7	TGT	C	C	synonymous	Tier B	15	11	Benin;Cameroon;Congo;Djibouti;Egypt;Ghana;Kenya;Mali;Mauritania;Mozambique;Niger;Reunion;Senegal;Somalia;Tanzania	1986;1993;2012;2013;2014;2015;2017;2018;2020;2023;2024
prM	492	210	70	C	T	25	131	19.1	13.3	26.7	TCC	S	S	synonymous	Tier B	7	8	Egypt;Kenya;Mali;Mozambique;Reunion;Somalia;Tanzania	2012;2013;2014;2015;2017;2020;2023;2024
prM	498	216	72	C	T	19	131	14.5	9.5	21.5	TCC	S	S	synonymous	Tier B	8	7	Egypt;Kenya;Mali;Mozambique;Reunion;Senegal;Somalia;Tanzania	2012;2013;2014;2015;2017;2020;2023
prM	525	243	81	T	C	33	131	25.2	18.5	33.3	ACT	T	T	synonymous	Tier B	7	9	Egypt;Kenya;Mali;Mozambique;Reunion;Somalia;Tanzania	1986;2012;2013;2014;2015;2017;2020;2023;2024
prM	540	258	86	C	T	47	131	35.9	28.2	44.4	CAC	H	H	synonymous	Tier B	6	2	Benin;Cameroon;Ghana;Mauritania;Niger;Senegal	2017;2018
prM	546	264	88	G	A	79	131	60.3	51.7	68.3	AGG	R	R	synonymous	Tier B	7	9	Benin;Cameroon;Ghana;Mauritania;Niger;Reunion;Senegal	2012;2014;2016;2017;2018;2019;2020;2023;2024
prM	570	288	96	C	T	78	131	59.5	51	67.6	GTC	V	V	synonymous	Tier B	13	11	Benin;Cameroon;Egypt;Ghana;Kenya;Mali;Mauritania;Mozambique;Niger;Reunion;Senegal;Somalia;Tanzania	1986;1993;2012;2013;2014;2015;2017;2018;2020;2023;2024
prM	589	307	103	T	C	78	131	59.5	51	67.6	TTG	L	L	synonymous	Tier B	13	11	Benin;Cameroon;Egypt;Ghana;Kenya;Mali;Mauritania;Mozambique;Niger;Reunion;Senegal;Somalia;Tanzania	1986;1993;2012;2013;2014;2015;2017;2018;2020;2023;2024
prM	636	354	118	A	G	47	131	35.9	28.2	44.4	AAA	K	K	synonymous	Tier B	6	2	Benin;Cameroon;Ghana;Mauritania;Niger;Senegal	2017;2018
prM	639	357	119	C	T	18	131	13.7	8.9	20.7	CAC	H	H	synonymous	Tier B	7	7	Egypt;Kenya;Mali;Mozambique;Reunion;Somalia;Tanzania	2012;2013;2014;2015;2017;2020;2023
prM	657	375	125	C	T	78	131	59.5	51	67.6	ACC	T	T	synonymous	Tier B	13	11	Benin;Cameroon;Egypt;Ghana;Kenya;Mali;Mauritania;Mozambique;Niger;Reunion;Senegal;Somalia;Tanzania	1986;1993;2012;2013;2014;2015;2017;2018;2020;2023;2024
prM	661	379	127	A	G	25	131	19.1	13.3	26.7	ATC	I	V	nonsynonymous	Tier B	7	8	Egypt;Kenya;Mali;Mozambique;Reunion;Somalia;Tanzania	2012;2013;2014;2015;2017;2020;2023;2024
prM	663	381	127	C	T	49	131	37.4	29.6	45.9	ATC	I	I	synonymous	Tier B	6	3	Benin;Cameroon;Ghana;Mauritania;Niger;Senegal	1986;2017;2018
prM	678	396	132	T	C	76	131	58	49.5	66.1	GGT	G	G	synonymous	Tier B	13	11	Benin;Cameroon;Egypt;Ghana;Kenya;Mali;Mauritania;Mozambique;Niger;Reunion;Senegal;Somalia;Tanzania	1986;1993;2012;2013;2014;2015;2017;2018;2020;2023;2024
prM	681	399	133	T	C	25	131	19.1	13.3	26.7	TTT	F	F	synonymous	Tier B	7	7	Egypt;Kenya;Mali;Mozambique;Reunion;Somalia;Tanzania	2012;2013;2014;2015;2017;2023;2024
prM	700	418	140	T	C	27	131	20.6	14.6	28.3	TTG	L	L	synonymous	Tier B	8	8	Cameroon;Egypt;Kenya;Mali;Mozambique;Reunion;Somalia;Tanzania	2012;2013;2014;2015;2017;2020;2023;2024
prM	708	426	142	C	T	15	131	11.5	7.1	18	TAC	Y	Y	synonymous	Tier B	4	5	Djibouti;Eritrea;Reunion;Uganda	2007;2016;2017;2023;2024
prM	720	438	146	G	A	30	131	22.9	16.5	30.8	ACG	T	T	synonymous	Tier B	4	3	Congo;Djibouti;Kenya;Reunion	2013;2014;2023
prM	724	442	148	T	C	58	131	44.3	36.1	52.8	TAC	Y	H	nonsynonymous	Tier B	7	5	Benin;Cameroon;Ghana;Mauritania;Niger;Reunion;Senegal	2017;2018;2020;2023;2024
prM	726	444	148	C	T	109	131	83.2	75.9	88.6	TAC	Y	H	nonsynonymous	Tier B	15	13	Benin;Cameroon;Congo;Djibouti;Egypt;Ghana;Kenya;Mali;Mauritania;Mozambique;Niger;Reunion;Senegal;Somalia;Tanzania	1986;1993;1996;2006;2012;2013;2014;2015;2017;2018;2020;2023;2024
prM	729	447	149	C	T	53	131	40.5	32.4	49	TTC	F	F	synonymous	Tier B	10	5	Benin;Cameroon;Ghana;Kenya;Mali;Mauritania;Niger;Reunion;Senegal;Somalia	1986;1993;2012;2017;2018
prM	741	459	153	A	G	129	131	98.5	94.6	99.6	CTA	L	L	synonymous	Tier B	17	16	Benin;Cameroon;Congo;Djibouti;Egypt;Eritrea;Ghana;Kenya;Mali;Mauritania;Mozambique;Niger;Reunion;Senegal;Somalia;Tanzania;Uganda	1986;1993;1996;2006;2007;2012;2013;2014;2015;2016;2017;2018;2019;2020;2023;2024
prM	744	462	154	C	T	95	131	72.5	64.3	79.4	ATC	I	I	synonymous	Tier B	13	10	Benin;Cameroon;Congo;Djibouti;Egypt;Ghana;Kenya;Mali;Mauritania;Niger;Reunion;Senegal;Somalia	1986;1993;2012;2013;2014;2017;2018;2020;2023;2024
prM	749	467	156	T	C	49	131	37.4	29.6	45.9	ATC	I	T	nonsynonymous	Tier B	6	3	Benin;Cameroon;Ghana;Mauritania;Niger;Senegal	1986;2017;2018
prM	751	469	157	T	C	73	131	55.7	47.2	63.9	TTA	L	L	synonymous	Tier B	9	6	Benin;Cameroon;Djibouti;Ghana;Kenya;Mauritania;Niger;Reunion;Senegal	2012;2013;2014;2017;2018;2023
prM	753	471	157	A	G	53	131	40.5	32.4	49	TTA	L	L	synonymous	Tier B	10	5	Benin;Cameroon;Ghana;Kenya;Mali;Mauritania;Niger;Reunion;Senegal;Somalia	1986;1993;2017;2018;2023
prM	756	474	158	G	A	57	131	43.5	35.3	52.1	CTG	L	L	synonymous	Tier B	8	3	Benin;Cameroon;Ghana;Kenya;Mauritania;Niger;Reunion;Senegal	2017;2018;2023
prM	759	477	159	A	G	49	131	37.4	29.6	45.9	ACA	T	T	synonymous	Tier B	7	2	Benin;Cameroon;Ghana;Kenya;Mauritania;Niger;Senegal	2017;2018
prM	762	480	160	C	T	80	131	61.1	52.5	69	GCC	A	A	synonymous	Tier B	11	16	Congo;Djibouti;Egypt;Eritrea;Kenya;Mali;Mozambique;Reunion;Somalia;Tanzania;Uganda	1986;1993;1996;2006;2007;2012;2013;2014;2015;2016;2017;2018;2019;2020;2023;2024
prM	768	486	162	C	T	108	131	82.4	75	88	GCC	A	A	synonymous	Tier B	15	13	Benin;Cameroon;Congo;Djibouti;Egypt;Ghana;Kenya;Mali;Mauritania;Mozambique;Niger;Reunion;Senegal;Somalia;Tanzania	1986;1993;1996;2006;2012;2013;2014;2015;2017;2018;2020;2023;2024

## Sheet: E_significant_context
Table S2B: Significant Single nucleotide polymorphism for African Denv2 with focus on E gene
Gene	ref_pos_start=1	E_nt_index(1-based)	E_aa_index(1-based)	Ref_base	Alt_base	alt_count	informative_n	Prevalence_pct	CI95_lo	CI95_hi	Codon_ref(refseq)	AA_ref(refseq)	AA_mode_among_carriers	Effect_context	TierB_flag	Countries_n	Years_n	Countries	Years
E	786	6	2	T	C	31	131	23.7	17.2	31.6	CGT	R	R	synonymous	Tier B	6	5	Congo;Djibouti;Eritrea;Kenya;Reunion;Uganda	2007;2013;2014;2017;2023
E	792	12	4	T	A	107	131	81.7	74.2	87.4	ATT	I	I	synonymous	Tier B	15	11	Benin;Cameroon;Congo;Djibouti;Egypt;Ghana;Kenya;Mali;Mauritania;Mozambique;Niger;Reunion;Senegal;Somalia;Tanzania	1986;1993;2012;2013;2014;2015;2017;2018;2020;2023;2024
E	804	24	8	T	C	28	131	21.4	15.2	29.2	AAT	N	N	synonymous	Tier B	5	3	Congo;Djibouti;Kenya;Reunion;Senegal	2013;2014;2023
E	852	72	24	C	T	37	131	28.2	21.2	36.5	GTC	V	V	synonymous	Tier B	8	5	Djibouti;Kenya;Mali;Mozambique;Reunion;Senegal;Somalia;Tanzania	2013;2014;2015;2018;2023
E	853	73	25	C	T	117	131	89.3	82.9	93.5	CTA	L	L	synonymous	Tier B	16	14	Benin;Cameroon;Congo;Djibouti;Eritrea;Ghana;Kenya;Mali;Mauritania;Mozambique;Niger;Reunion;Senegal;Somalia;Tanzania;Uganda	1986;1996;2006;2007;2012;2013;2014;2015;2016;2017;2018;2019;2020;2023
E	855	75	25	A	G	24	131	18.3	12.6	25.8	CTA	L	L	synonymous	Tier B	7	7	Egypt;Kenya;Mali;Mozambique;Reunion;Somalia;Tanzania	2012;2013;2014;2015;2017;2023;2024
E	858	78	26	A	G	50	130	38.5	30.5	47	GAA	E	E	synonymous	Tier B	8	4	Benin;Cameroon;Ghana;Mali;Mauritania;Niger;Senegal;Somalia	1986;1993;2017;2018
E	870	90	30	C	T	109	131	83.2	75.9	88.6	TGC	C	C	synonymous	Tier B	15	13	Benin;Cameroon;Congo;Djibouti;Egypt;Ghana;Kenya;Mali;Mauritania;Mozambique;Niger;Reunion;Senegal;Somalia;Tanzania	1986;1993;1996;2006;2012;2013;2014;2015;2017;2018;2020;2023;2024
E	876	96	32	A	G	78	128	60.9	52.3	69	ACA	T	T	synonymous	Tier B	13	11	Benin;Cameroon;Egypt;Ghana;Kenya;Mali;Mauritania;Mozambique;Niger;Reunion;Senegal;Somalia;Tanzania	1986;1993;2012;2013;2014;2015;2017;2018;2020;2023;2024
E	885	105	35	A	G	15	131	11.5	7.1	18	GCA	A	A	synonymous	Tier B	6	6	Kenya;Mali;Mozambique;Reunion;Somalia;Tanzania	2012;2013;2014;2015;2020;2023
E	891	111	37	C	T	78	131	59.5	51	67.6	AAC	N	N	synonymous	Tier B	13	11	Benin;Cameroon;Egypt;Ghana;Kenya;Mali;Mauritania;Mozambique;Niger;Reunion;Senegal;Somalia;Tanzania	1986;1993;2012;2013;2014;2015;2017;2018;2020;2023;2024
E	897	117	39	A	G	51	131	38.9	31	47.5	CCA	P	P	synonymous	Tier B	9	4	Benin;Cameroon;Ghana;Kenya;Mali;Mauritania;Niger;Senegal;Somalia	1986;1993;2017;2018
E	906	126	42	C	T	76	131	58	49.5	66.1	GAC	D	D	synonymous	Tier B	13	10	Benin;Cameroon;Egypt;Ghana;Kenya;Mali;Mauritania;Mozambique;Niger;Reunion;Senegal;Somalia;Tanzania	1986;1993;2012;2013;2014;2015;2017;2018;2023;2024
E	912	132	44	A	G	28	131	21.4	15.2	29.2	GAA	E	E	synonymous	Tier B	4	3	Congo;Djibouti;Kenya;Reunion	2013;2014;2023
E	933	153	51	G	A	78	131	59.5	51	67.6	AAG	K	K	synonymous	Tier B	13	11	Benin;Cameroon;Egypt;Ghana;Kenya;Mali;Mauritania;Mozambique;Niger;Reunion;Senegal;Somalia;Tanzania	1986;1993;2012;2013;2014;2015;2017;2018;2020;2023;2024
E	939	159	53	T	C	77	131	58.8	50.2	66.8	CCT	P	P	synonymous	Tier B	13	11	Benin;Cameroon;Egypt;Ghana;Kenya;Mali;Mauritania;Mozambique;Niger;Reunion;Senegal;Somalia;Tanzania	1986;1993;2012;2013;2014;2015;2017;2018;2020;2023;2024
E	942	162	54	C	T	49	131	37.4	29.6	45.9	GCC	A	A	synonymous	Tier B	6	3	Benin;Cameroon;Ghana;Mauritania;Niger;Senegal	1986;2017;2018
E	957	177	59	C	T	91	131	69.5	61.1	76.7	TAC	Y	Y	synonymous	Tier B	12	10	Benin;Cameroon;Djibouti;Egypt;Ghana;Kenya;Mali;Mauritania;Niger;Reunion;Senegal;Somalia	1986;1993;2012;2013;2014;2017;2018;2020;2023;2024
E	960	180	60	T	C	27	131	20.6	14.6	28.3	TGT	C	C	synonymous	Tier B	7	6	Djibouti;Egypt;Eritrea;Kenya;Mozambique;Reunion;Uganda	2007;2012;2017;2020;2023;2024
E	963	183	61	A	T	47	131	35.9	28.2	44.4	ATA	I	I	synonymous	Tier B	6	2	Benin;Cameroon;Ghana;Mauritania;Niger;Senegal	2017;2018
E	966	186	62	A	G	115	130	88.5	81.8	92.9	GAA	E	E	synonymous	Tier B	17	15	Benin;Cameroon;Congo;Djibouti;Egypt;Eritrea;Ghana;Kenya;Mali;Mauritania;Mozambique;Niger;Reunion;Senegal;Somalia;Tanzania;Uganda	1986;1993;1996;2006;2007;2012;2013;2014;2015;2016;2017;2018;2020;2023;2024
E	999	219	73	A	C	75	130	57.7	49.1	65.8	CGA	R	R	synonymous	Tier B	13	10	Benin;Cameroon;Egypt;Ghana;Kenya;Mali;Mauritania;Mozambique;Niger;Reunion;Senegal;Somalia;Tanzania	1986;1993;2012;2013;2014;2015;2017;2018;2023;2024
E	999	219	73	A	G	25	130	19.2	13.4	26.8	CGA	R	R	synonymous	Tier B	3	3	Djibouti;Kenya;Reunion	2013;2014;2023
E	1014	234	78	A	G	83	130	63.8	55.3	71.6	GGA	G	G	synonymous	Tier B	12	10	Benin;Cameroon;Congo;Djibouti;Ghana;Kenya;Mali;Mauritania;Niger;Reunion;Senegal;Somalia	1986;1993;1996;2006;2012;2013;2014;2017;2018;2023
E	1020	240	80	C	T	24	130	18.5	12.7	26	CCC	P	P	synonymous	Tier B	7	7	Egypt;Kenya;Mali;Mozambique;Reunion;Somalia;Tanzania	2012;2013;2014;2015;2017;2023;2024
E	1035	255	85	A	G	82	131	62.6	54.1	70.4	GAA	E	E	synonymous	Tier B	12	9	Benin;Cameroon;Congo;Djibouti;Ghana;Kenya;Mali;Mauritania;Niger;Reunion;Senegal;Somalia	1986;1993;1996;2012;2013;2014;2017;2018;2023
E	1047	267	89	G	A	24	131	18.3	12.6	25.8	AGG	R	R	synonymous	Tier B	7	7	Egypt;Kenya;Mali;Mozambique;Reunion;Somalia;Tanzania	2012;2013;2014;2015;2017;2023;2024
E	1050	270	90	T	C	34	131	26	19.2	34.1	TTT	F	F	synonymous	Tier B	7	7	Congo;Djibouti;Kenya;Mali;Reunion;Senegal;Somalia	1986;1993;1996;2012;2013;2014;2023
E	1062	282	94	T	C	26	131	19.8	13.9	27.5	CAT	H	H	synonymous	Tier B	7	8	Egypt;Kenya;Mali;Mozambique;Reunion;Somalia;Tanzania	2012;2013;2014;2015;2017;2020;2023;2024
E	1071	291	97	A	G	47	131	35.9	28.2	44.4	GTA	V	V	synonymous	Tier B	6	2	Benin;Cameroon;Ghana;Mauritania;Niger;Senegal	2017;2018
E	1074	294	98	C	T	23	130	17.7	12.1	25.2	GAC	D	D	synonymous	Tier B	7	6	Egypt;Kenya;Mali;Mozambique;Reunion;Somalia;Tanzania	2013;2014;2015;2017;2023;2024
E	1095	315	105	T	C	77	131	58.8	50.2	66.8	TGT	C	C	synonymous	Tier B	13	11	Benin;Cameroon;Egypt;Ghana;Kenya;Mali;Mauritania;Mozambique;Niger;Reunion;Senegal;Somalia;Tanzania	1986;1993;2012;2013;2014;2015;2017;2018;2020;2023;2024
E	1110	330	110	G	A	80	131	61.1	52.5	69	AAG	K	K	synonymous	Tier B	13	8	Benin;Cameroon;Congo;Djibouti;Ghana;Kenya;Mali;Mozambique;Niger;Reunion;Senegal;Somalia;Tanzania	2006;2013;2014;2015;2016;2017;2018;2023
E	1116	336	112	C	T	23	131	17.6	12	25	GGC	G	G	synonymous	Tier B	7	7	Egypt;Kenya;Mali;Mozambique;Reunion;Somalia;Tanzania	2012;2013;2014;2015;2017;2023;2024
E	1125	345	115	C	T	52	131	39.7	31.7	48.3	ACC	T	T	synonymous	Tier B	9	4	Benin;Cameroon;Ghana;Kenya;Mali;Mauritania;Niger;Senegal;Somalia	1986;1993;2017;2018
E	1128	348	116	T	C	47	131	35.9	28.2	44.4	TGT	C	C	synonymous	Tier B	6	2	Benin;Cameroon;Ghana;Mauritania;Niger;Senegal	2017;2018
E	1131	351	117	T	C	72	131	55	46.4	63.2	GCT	A	A	synonymous	Tier B	9	5	Benin;Congo;Djibouti;Ghana;Kenya;Mauritania;Niger;Reunion;Senegal	2013;2014;2017;2018;2023
E	1131	351	117	T	A	26	131	19.8	13.9	27.5	GCT	A	A	synonymous	Tier B	7	8	Egypt;Kenya;Mali;Mozambique;Reunion;Somalia;Tanzania	2012;2013;2014;2015;2017;2020;2023;2024
E	1146	366	122	A	G	25	131	19.1	13.3	26.7	AAA	K	K	synonymous	Tier B	3	3	Djibouti;Kenya;Reunion	2013;2014;2023
E	1149	369	123	A	G	79	131	60.3	51.7	68.3	AAA	K	K	synonymous	Tier B	13	12	Benin;Cameroon;Egypt;Ghana;Kenya;Mali;Mauritania;Mozambique;Niger;Reunion;Senegal;Somalia;Tanzania	1986;1993;1996;2012;2013;2014;2015;2017;2018;2020;2023;2024
E	1161	381	127	A	G	35	131	26.7	19.9	34.9	GGA	G	G	synonymous	Tier B	7	5	Congo;Djibouti;Egypt;Eritrea;Kenya;Reunion;Uganda	2007;2013;2014;2016;2017
E	1165	385	129	A	G	54	131	41.2	33.2	49.8	ATT	I	V	nonsynonymous	Tier B	10	5	Benin;Cameroon;Ghana;Kenya;Mali;Mauritania;Niger;Reunion;Senegal;Somalia	1986;1993;2017;2018;2020
E	1167	387	129	T	C	107	131	81.7	74.2	87.4	ATT	I	V	nonsynonymous	Tier B	15	11	Benin;Cameroon;Congo;Djibouti;Egypt;Ghana;Kenya;Mali;Mauritania;Mozambique;Niger;Reunion;Senegal;Somalia;Tanzania	1986;1993;2012;2013;2014;2015;2017;2018;2020;2023;2024
E	1183	403	135	C	T	81	131	61.8	53.3	69.7	CTG	L	L	synonymous	Tier B	14	11	Benin;Cameroon;Congo;Egypt;Ghana;Kenya;Mali;Mauritania;Mozambique;Niger;Reunion;Senegal;Somalia;Tanzania	1986;1993;2012;2013;2014;2015;2017;2018;2020;2023;2024
E	1188	408	136	A	G	25	131	19.1	13.3	26.7	GAA	E	E	synonymous	Tier B	7	8	Egypt;Kenya;Mali;Mozambique;Reunion;Somalia;Tanzania	2012;2013;2014;2015;2017;2020;2023;2024
E	1201	421	141	G	A	107	131	81.7	74.2	87.4	GTA	V	I	nonsynonymous	Tier B	15	11	Benin;Cameroon;Congo;Djibouti;Egypt;Ghana;Kenya;Mali;Mauritania;Mozambique;Niger;Reunion;Senegal;Somalia;Tanzania	1986;1993;2012;2013;2014;2015;2017;2018;2020;2023;2024
E	1212	432	144	T	C	107	131	81.7	74.2	87.4	CAT	H	H	synonymous	Tier B	15	12	Benin;Cameroon;Congo;Djibouti;Egypt;Ghana;Kenya;Mali;Mauritania;Mozambique;Niger;Reunion;Senegal;Somalia;Tanzania	1986;1993;1996;2012;2013;2014;2015;2017;2018;2020;2023;2024
E	1221	441	147	A	G	25	131	19.1	13.3	26.7	GAA	E	E	synonymous	Tier B	3	3	Djibouti;Kenya;Reunion	2013;2014;2023
E	1233	453	151	T	C	32	131	24.4	17.9	32.4	GTT	V	V	synonymous	Tier B	7	11	Egypt;Kenya;Mali;Mozambique;Reunion;Somalia;Tanzania	1986;1993;2012;2013;2014;2015;2017;2018;2020;2023;2024
E	1254	474	158	T	C	77	131	58.8	50.2	66.8	CAT	H	H	synonymous	Tier B	13	11	Benin;Cameroon;Egypt;Ghana;Kenya;Mali;Mauritania;Mozambique;Niger;Reunion;Senegal;Somalia;Tanzania	1986;1993;2012;2013;2014;2015;2017;2018;2020;2023;2024
E	1266	486	162	C	T	30	131	22.9	16.5	30.8	ATC	I	I	synonymous	Tier B	8	8	Egypt;Kenya;Mali;Mozambique;Niger;Reunion;Somalia;Tanzania	2012;2013;2014;2015;2017;2020;2023;2024
E	1270	490	164	G	A	52	131	39.7	31.7	48.3	GTA	V	I	nonsynonymous	Tier B	9	4	Benin;Cameroon;Ghana;Kenya;Mali;Mauritania;Niger;Senegal;Somalia	1986;1993;2017;2018
E	1288	508	170	A	G	25	131	19.1	13.3	26.7	ATT	I	V	nonsynonymous	Tier B	3	3	Djibouti;Kenya;Reunion	2013;2014;2023
E	1290	510	170	T	C	37	131	28.2	21.2	36.5	ATT	I	I	synonymous	Tier B	8	10	Cameroon;Egypt;Kenya;Mali;Mozambique;Reunion;Somalia;Tanzania	1986;1993;2012;2013;2014;2015;2017;2020;2023;2024
E	1305	525	175	G	A	24	131	18.3	12.6	25.8	CTG	L	L	synonymous	Tier B	7	7	Egypt;Kenya;Mali;Mozambique;Reunion;Somalia;Tanzania	2012;2013;2014;2015;2017;2023;2024
E	1314	534	178	C	T	108	131	82.4	75	88	TAC	Y	Y	synonymous	Tier B	15	12	Benin;Cameroon;Congo;Djibouti;Egypt;Ghana;Kenya;Mali;Mauritania;Mozambique;Niger;Reunion;Senegal;Somalia;Tanzania	1986;1993;1996;2012;2013;2014;2015;2017;2018;2020;2023;2024
E	1320	540	180	T	C	29	131	22.1	15.9	30	ACT	T	T	synonymous	Tier B	4	3	Congo;Djibouti;Kenya;Reunion	2012;2013;2014
E	1326	546	182	G	A	25	131	19.1	13.3	26.7	ACG	T	T	synonymous	Tier B	3	3	Djibouti;Kenya;Reunion	2013;2014;2023
E	1332	552	184	G	A	25	131	19.1	13.3	26.7	GAG	E	E	synonymous	Tier B	7	7	Egypt;Kenya;Mali;Mozambique;Reunion;Somalia;Tanzania	2013;2014;2015;2017;2020;2023;2024
E	1341	561	187	A	T	52	131	39.7	31.7	48.3	CCA	P	P	synonymous	Tier B	9	4	Benin;Cameroon;Ghana;Kenya;Mali;Mauritania;Niger;Senegal;Somalia	1986;1993;2017;2018
E	1341	561	187	A	G	21	131	16	10.7	23.3	CCA	P	P	synonymous	Tier B	8	7	Congo;Egypt;Kenya;Mali;Mozambique;Reunion;Somalia;Tanzania	2012;2013;2014;2015;2017;2020;2023
E	1353	573	191	C	T	31	131	23.7	17.2	31.6	CTC	L	L	synonymous	Tier B	4	5	Congo;Djibouti;Kenya;Reunion	2006;2013;2014;2017;2023
E	1356	576	192	C	T	47	131	35.9	28.2	44.4	GAC	D	D	synonymous	Tier B	6	2	Benin;Cameroon;Ghana;Mauritania;Niger;Senegal	2017;2018
E	1365	585	195	A	G	62	131	47.3	39	55.8	GAA	E	E	synonymous	Tier B	9	12	Congo;Djibouti;Egypt;Kenya;Mali;Mozambique;Reunion;Somalia;Tanzania	1986;1993;1996;2006;2012;2013;2014;2015;2017;2020;2023;2024
E	1389	609	203	T	C	107	131	81.7	74.2	87.4	AAT	N	N	synonymous	Tier B	15	11	Benin;Cameroon;Congo;Djibouti;Egypt;Ghana;Kenya;Mali;Mauritania;Mozambique;Niger;Reunion;Senegal;Somalia;Tanzania	1986;1993;2012;2013;2014;2015;2017;2018;2020;2023;2024
E	1392	612	204	G	A	86	131	65.6	57.2	73.2	AAG	K	K	synonymous	Tier B	13	10	Benin;Cameroon;Congo;Djibouti;Egypt;Ghana;Kenya;Mali;Mauritania;Niger;Reunion;Senegal;Somalia	1986;1993;1996;2012;2013;2014;2017;2018;2020;2023
E	1410	630	210	G	A	52	131	39.7	31.7	48.3	AGG	R	R	synonymous	Tier B	9	4	Benin;Cameroon;Ghana;Kenya;Mali;Mauritania;Niger;Senegal;Somalia	1986;1993;2017;2018
E	1422	642	214	A	G	48	131	36.6	28.9	45.2	TTA	L	L	synonymous	Tier B	7	2	Benin;Cameroon;Congo;Ghana;Mauritania;Niger;Senegal	2017;2018
E	1425	645	215	C	T	26	131	19.8	13.9	27.5	GAC	D	D	synonymous	Tier B	3	4	Djibouti;Kenya;Reunion	2012;2013;2014;2023
E	1441	661	221	T	C	104	131	79.4	71.7	85.4	TTG	L	L	synonymous	Tier B	15	11	Benin;Cameroon;Congo;Djibouti;Egypt;Ghana;Kenya;Mali;Mauritania;Mozambique;Niger;Reunion;Senegal;Somalia;Tanzania	1986;1993;2012;2013;2014;2015;2017;2018;2020;2023;2024
E	1446	666	222	C	T	47	131	35.9	28.2	44.4	CCC	P	P	synonymous	Tier B	6	2	Benin;Cameroon;Ghana;Mauritania;Niger;Senegal	2017;2018
E	1452	672	224	G	A	26	131	19.8	13.9	27.5	GCG	A	A	synonymous	Tier B	7	8	Egypt;Kenya;Mali;Mozambique;Reunion;Somalia;Tanzania	2012;2013;2014;2015;2017;2020;2023;2024
E	1479	699	233	G	A	52	131	39.7	31.7	48.3	CAG	Q	Q	synonymous	Tier B	9	4	Benin;Cameroon;Ghana;Kenya;Mali;Mauritania;Niger;Senegal;Somalia	1986;1993;2017;2018
E	1482	702	234	G	A	27	131	20.6	14.6	28.3	AAG	K	K	synonymous	Tier B	3	3	Djibouti;Kenya;Reunion	2013;2014;2023
E	1487	707	236	T	C	130	131	99.2	95.8	99.9	ATG	M	T	nonsynonymous	Tier B	17	16	Benin;Cameroon;Congo;Djibouti;Egypt;Eritrea;Ghana;Kenya;Mali;Mauritania;Mozambique;Niger;Reunion;Senegal;Somalia;Tanzania;Uganda	1986;1993;1996;2006;2007;2012;2013;2014;2015;2016;2017;2018;2019;2020;2023;2024
E	1488	708	236	G	A	61	131	46.6	38.2	55.1	ATG	M	T	nonsynonymous	Tier B	9	11	Congo;Djibouti;Egypt;Kenya;Mali;Mozambique;Reunion;Somalia;Tanzania	1986;1993;1996;2012;2013;2014;2015;2017;2020;2023;2024
E	1488	708	236	G	T	47	131	35.9	28.2	44.4	ATG	M	T	nonsynonymous	Tier B	6	2	Benin;Cameroon;Ghana;Mauritania;Niger;Senegal	2017;2018
E	1489	709	237	T	C	25	131	19.1	13.3	26.7	TTG	L	L	synonymous	Tier B	3	3	Djibouti;Kenya;Reunion	2013;2014;2023
E	1497	717	239	C	T	79	131	60.3	51.7	68.3	ACC	T	T	synonymous	Tier B	13	11	Benin;Cameroon;Egypt;Ghana;Kenya;Mali;Mauritania;Mozambique;Niger;Reunion;Senegal;Somalia;Tanzania	1986;1993;2012;2013;2014;2015;2017;2018;2020;2023;2024
E	1506	726	242	C	T	127	131	96.9	92.4	98.8	AAC	N	N	synonymous	Tier B	17	16	Benin;Cameroon;Congo;Djibouti;Egypt;Eritrea;Ghana;Kenya;Mali;Mauritania;Mozambique;Niger;Reunion;Senegal;Somalia;Tanzania;Uganda	1986;1993;1996;2006;2007;2012;2013;2014;2015;2016;2017;2018;2019;2020;2023;2024
E	1509	729	243	C	T	52	131	39.7	31.7	48.3	CCC	P	P	synonymous	Tier B	9	4	Benin;Cameroon;Ghana;Kenya;Mali;Mauritania;Niger;Senegal;Somalia	1986;1993;2017;2018
E	1512	732	244	T	C	24	131	18.3	12.6	25.8	CAT	H	H	synonymous	Tier B	2	2	Djibouti;Kenya	2013;2014
E	1515	735	245	G	A	73	131	55.7	47.2	63.9	GCG	A	A	synonymous	Tier B	14	9	Benin;Cameroon;Congo;Egypt;Ghana;Kenya;Mali;Mauritania;Mozambique;Niger;Reunion;Senegal;Somalia;Tanzania	2006;2012;2013;2014;2015;2017;2018;2023;2024
E	1533	753	251	T	C	61	131	46.6	38.2	55.1	GTT	V	V	synonymous	Tier B	13	7	Benin;Cameroon;Djibouti;Ghana;Kenya;Mali;Mauritania;Mozambique;Niger;Reunion;Senegal;Somalia;Tanzania	2012;2013;2014;2015;2017;2018;2023
E	1536	756	252	T	C	52	131	39.7	31.7	48.3	GTT	V	V	synonymous	Tier B	9	4	Benin;Cameroon;Ghana;Kenya;Mali;Mauritania;Niger;Senegal;Somalia	1986;1993;2017;2018
E	1537	757	253	T	C	13	130	10	5.9	16.4	TTA	L	L	synonymous	Tier B	3	4	Egypt;Kenya;Reunion	2006;2017;2023;2024
E	1545	765	255	C	T	48	131	36.6	28.9	45.2	TCC	S	S	synonymous	Tier B	8	6	Congo;Djibouti;Eritrea;Ghana;Kenya;Reunion;Senegal;Uganda	2007;2013;2014;2017;2018;2023
E	1557	777	259	T	C	15	131	11.5	7.1	18	GCT	A	A	synonymous	Tier B	6	5	Kenya;Mali;Mozambique;Reunion;Somalia;Tanzania	2013;2014;2015;2020;2023
E	1563	783	261	T	C	71	131	54.2	45.7	62.5	CAT	H	H	synonymous	Tier B	13	8	Benin;Cameroon;Egypt;Ghana;Kenya;Mali;Mauritania;Mozambique;Niger;Reunion;Senegal;Somalia;Tanzania	2012;2013;2014;2015;2017;2018;2023;2024
E	1572	792	264	T	C	62	130	47.7	39.3	56.2	CTT	L	L	synonymous	Tier B	12	7	Benin;Cameroon;Ghana;Kenya;Mali;Mauritania;Mozambique;Niger;Reunion;Senegal;Somalia;Tanzania	2012;2013;2014;2015;2017;2018;2020
E	1581	801	267	C	T	47	131	35.9	28.2	44.4	GCC	A	A	synonymous	Tier B	6	2	Benin;Cameroon;Ghana;Mauritania;Niger;Senegal	2017;2018
E	1593	813	271	G	A	16	131	12.2	7.7	18.9	CAG	Q	Q	synonymous	Tier B	7	4	Congo;Kenya;Mali;Mozambique;Reunion;Somalia;Tanzania	2012;2013;2014;2015
E	1609	829	277	C	T	78	131	59.5	51	67.6	CTA	L	L	synonymous	Tier B	13	11	Benin;Cameroon;Egypt;Ghana;Kenya;Mali;Mauritania;Mozambique;Niger;Reunion;Senegal;Somalia;Tanzania	1986;1993;2012;2013;2014;2015;2017;2018;2020;2023;2024
E	1626	846	282	T	C	52	130	40	32	48.6	CAT	H	H	synonymous	Tier B	9	4	Benin;Cameroon;Ghana;Kenya;Mali;Mauritania;Niger;Senegal;Somalia	1986;1993;2017;2018
E	1629	849	283	T	C	64	131	48.9	40.5	57.3	CTT	L	L	synonymous	Tier B	9	14	Congo;Djibouti;Eritrea;Kenya;Mali;Reunion;Senegal;Somalia;Uganda	1986;1993;1996;2006;2007;2012;2013;2014;2016;2017;2018;2019;2020;2023
E	1635	855	285	C	T	15	131	11.5	7.1	18	TGC	C	C	synonymous	Tier B	2	4	Egypt;Reunion	2016;2017;2023;2024
E	1650	870	290	T	C	109	131	83.2	75.9	88.6	GAT	D	D	synonymous	Tier B	15	12	Benin;Cameroon;Congo;Djibouti;Egypt;Ghana;Kenya;Mali;Mauritania;Mozambique;Niger;Reunion;Senegal;Somalia;Tanzania	1986;1993;2006;2012;2013;2014;2015;2017;2018;2020;2023;2024
E	1654	874	292	T	C	64	131	48.9	40.5	57.3	TTA	L	L	synonymous	Tier B	11	12	Congo;Djibouti;Egypt;Eritrea;Kenya;Mali;Mozambique;Reunion;Somalia;Tanzania;Uganda	1986;1993;1996;2007;2012;2013;2014;2015;2017;2020;2023;2024
E	1659	879	293	G	A	47	131	35.9	28.2	44.4	CAG	Q	Q	synonymous	Tier B	6	2	Benin;Cameroon;Ghana;Mauritania;Niger;Senegal	2017;2018
E	1662	882	294	C	T	47	131	35.9	28.2	44.4	CTC	L	L	synonymous	Tier B	6	2	Benin;Cameroon;Ghana;Mauritania;Niger;Senegal	2017;2018
E	1677	897	299	C	T	76	131	58	49.5	66.1	TAC	Y	Y	synonymous	Tier B	13	10	Benin;Cameroon;Egypt;Ghana;Kenya;Mali;Mauritania;Mozambique;Niger;Reunion;Senegal;Somalia;Tanzania	1986;1993;2012;2013;2014;2015;2017;2018;2023;2024
E	1680	900	300	T	C	24	131	18.3	12.6	25.8	TCT	S	S	synonymous	Tier B	7	7	Egypt;Kenya;Mali;Mozambique;Reunion;Somalia;Tanzania	2012;2013;2014;2015;2017;2023;2024
E	1707	927	309	A	G	77	131	58.8	50.2	66.8	GTA	V	V	synonymous	Tier B	13	11	Benin;Cameroon;Egypt;Ghana;Kenya;Mali;Mauritania;Mozambique;Niger;Reunion;Senegal;Somalia;Tanzania	1986;1993;2012;2013;2014;2015;2017;2018;2020;2023;2024
E	1710	930	310	A	G	130	131	99.2	95.8	99.9	AAA	K	K	synonymous	Tier B	17	16	Benin;Cameroon;Congo;Djibouti;Egypt;Eritrea;Ghana;Kenya;Mali;Mauritania;Mozambique;Niger;Reunion;Senegal;Somalia;Tanzania;Uganda	1986;1993;1996;2006;2007;2012;2013;2014;2015;2016;2017;2018;2019;2020;2023;2024
E	1722	942	314	G	A	109	131	83.2	75.9	88.6	GAG	E	E	synonymous	Tier B	15	13	Benin;Cameroon;Congo;Djibouti;Egypt;Ghana;Kenya;Mali;Mauritania;Mozambique;Niger;Reunion;Senegal;Somalia;Tanzania	1986;1993;1996;2006;2012;2013;2014;2015;2017;2018;2020;2023;2024
E	1737	957	319	A	G	43	131	32.8	25.4	41.3	ACA	T	T	synonymous	Tier B	5	2	Benin;Cameroon;Ghana;Mauritania;Senegal	2017;2018
E	1743	963	321	T	A	45	131	34.4	26.8	42.8	GTT	V	V	synonymous	Tier B	5	3	Benin;Cameroon;Ghana;Mauritania;Senegal	1986;2017;2018
E	1744	964	322	G	A	47	131	35.9	28.2	44.4	GTC	V	I	nonsynonymous	Tier B	9	8	Congo;Djibouti;Egypt;Kenya;Mali;Mozambique;Reunion;Somalia;Tanzania	1996;2012;2013;2014;2015;2017;2020;2023
E	1746	966	322	C	T	47	131	35.9	28.2	44.4	GTC	V	V	synonymous	Tier B	6	2	Benin;Cameroon;Ghana;Mauritania;Niger;Senegal	2017;2018
E	1750	970	324	G	A	47	131	35.9	28.2	44.4	GTA	V	I	nonsynonymous	Tier B	6	2	Benin;Cameroon;Ghana;Mauritania;Niger;Senegal	2017;2018
E	1767	987	329	T	C	68	130	52.3	43.8	60.7	GAT	D	D	synonymous	Tier B	11	8	Benin;Cameroon;Egypt;Ghana;Kenya;Mali;Mauritania;Niger;Reunion;Senegal;Somalia	1986;1993;2012;2017;2018;2020;2023;2024
E	1770	990	330	C	T	107	131	81.7	74.2	87.4	GGC	G	G	synonymous	Tier B	15	11	Benin;Cameroon;Congo;Djibouti;Egypt;Ghana;Kenya;Mali;Mauritania;Mozambique;Niger;Reunion;Senegal;Somalia;Tanzania	1986;1993;2012;2013;2014;2015;2017;2018;2020;2023;2024
E	1776	996	332	A	G	15	131	11.5	7.1	18	CCA	P	P	synonymous	Tier B	3	4	Egypt;Kenya;Reunion	2017;2020;2023;2024
E	1779	999	333	T	C	78	130	60	51.4	68	TGT	C	C	synonymous	Tier B	13	11	Benin;Cameroon;Egypt;Ghana;Kenya;Mali;Mauritania;Mozambique;Niger;Reunion;Senegal;Somalia;Tanzania	1986;1993;2012;2013;2014;2015;2017;2018;2020;2023;2024
E	1782	1002	334	G	A	52	131	39.7	31.7	48.3	AAG	K	K	synonymous	Tier B	8	12	Congo;Djibouti;Eritrea;Kenya;Mali;Reunion;Somalia;Uganda	1996;2006;2007;2012;2013;2014;2016;2017;2018;2019;2020;2023
E	1794	1014	338	G	A	27	131	20.6	14.6	28.3	GAG	E	E	synonymous	Tier B	7	9	Egypt;Kenya;Mali;Mozambique;Reunion;Somalia;Tanzania	2006;2012;2013;2014;2015;2017;2020;2023;2024
E	1804	1024	342	T	C	42	131	32.1	24.7	40.5	TTG	L	L	synonymous	Tier B	8	4	Congo;Djibouti;Kenya;Mali;Mozambique;Reunion;Somalia;Tanzania	2013;2014;2015;2023
E	1818	1038	346	T	C	24	130	18.5	12.7	26	CAT	H	H	synonymous	Tier B	3	3	Djibouti;Kenya;Reunion	2013;2014;2023
E	1827	1047	349	T	C	29	130	22.3	16	30.2	GGT	G	G	synonymous	Tier B	4	5	Cameroon;Djibouti;Kenya;Reunion	2012;2013;2014;2020;2023
E	1831	1051	351	C	T	77	130	59.2	50.6	67.3	CTG	L	L	synonymous	Tier B	13	11	Benin;Cameroon;Egypt;Ghana;Kenya;Mali;Mauritania;Mozambique;Niger;Reunion;Senegal;Somalia;Tanzania	1986;1993;2012;2013;2014;2015;2017;2018;2020;2023;2024
E	1836	1056	352	T	C	67	131	51.1	42.7	59.5	ATT	I	I	synonymous	Tier B	10	8	Benin;Cameroon;Egypt;Ghana;Mali;Mauritania;Niger;Reunion;Senegal;Somalia	1986;1996;2016;2017;2018;2020;2023;2024
E	1851	1071	357	C	T	106	130	81.5	74	87.3	ATC	I	I	synonymous	Tier B	15	12	Benin;Cameroon;Congo;Djibouti;Egypt;Ghana;Kenya;Mali;Mauritania;Mozambique;Niger;Reunion;Senegal;Somalia;Tanzania	1986;1993;2006;2012;2013;2014;2015;2017;2018;2020;2023;2024
E	1854	1074	358	A	C	113	130	86.9	80.1	91.7	GTA	V	V	synonymous	Tier B	17	14	Benin;Cameroon;Congo;Djibouti;Egypt;Eritrea;Ghana;Kenya;Mali;Mauritania;Mozambique;Niger;Reunion;Senegal;Somalia;Tanzania;Uganda	1986;1993;1996;2006;2007;2012;2013;2014;2015;2016;2017;2018;2023;2024
E	1869	1089	363	T	C	106	130	81.5	74	87.3	AGT	S	S	synonymous	Tier B	15	11	Benin;Cameroon;Congo;Djibouti;Egypt;Ghana;Kenya;Mali;Mauritania;Mozambique;Niger;Reunion;Senegal;Somalia;Tanzania	1986;1993;2012;2013;2014;2015;2017;2018;2020;2023;2024
E	1870	1090	364	C	T	17	130	13.1	8.3	19.9	CCA	P	S	nonsynonymous	Tier B	4	6	Djibouti;Eritrea;Reunion;Uganda	2007;2016;2017;2019;2023;2024
E	1878	1098	366	C	T	46	130	35.4	27.7	43.9	AAC	N	N	synonymous	Tier B	7	3	Benin;Cameroon;Ghana;Mauritania;Niger;Reunion;Senegal	2017;2018;2023
E	1899	1119	373	T	C	53	130	40.8	32.7	49.4	TTT	F	F	synonymous	Tier B	8	11	Djibouti;Egypt;Kenya;Mali;Mozambique;Reunion;Somalia;Tanzania	1986;1993;1996;2006;2012;2013;2014;2015;2017;2023;2024
E	1902	1122	374	A	G	60	130	46.2	37.8	54.7	GGA	G	G	synonymous	Tier B	12	7	Benin;Cameroon;Ghana;Kenya;Mali;Mauritania;Mozambique;Niger;Reunion;Senegal;Somalia;Tanzania	2012;2013;2014;2015;2017;2018;2023
E	1905	1125	375	C	T	28	130	21.5	15.3	29.4	GAC	D	D	synonymous	Tier B	5	6	Djibouti;Eritrea;Kenya;Reunion;Uganda	2007;2012;2013;2014;2017;2023
E	1914	1134	378	C	T	46	130	35.4	27.7	43.9	ATC	I	I	synonymous	Tier B	6	2	Benin;Cameroon;Ghana;Mauritania;Niger;Senegal	2017;2018
E	1917	1137	379	T	C	53	130	40.8	32.7	49.4	ATT	I	I	synonymous	Tier B	7	5	Benin;Cameroon;Ghana;Mauritania;Niger;Reunion;Senegal	2012;2017;2018;2023;2024
E	1932	1152	384	G	A	15	131	11.5	7.1	18	CCG	P	P	synonymous	Tier B	6	5	Kenya;Mali;Mozambique;Reunion;Somalia;Tanzania	2012;2013;2014;2015;2023
E	1949	1169	390	G	A	52	131	39.7	31.7	48.3	AGC	S	N	nonsynonymous	Tier B	9	4	Benin;Cameroon;Ghana;Kenya;Mali;Mauritania;Niger;Senegal;Somalia	1986;1993;2017;2018
E	1956	1176	392	T	C	56	131	42.7	34.6	51.3	TTT	F	F	synonymous	Tier B	9	6	Benin;Cameroon;Ghana;Mali;Mauritania;Niger;Reunion;Senegal;Somalia	1986;1993;2017;2018;2019;2020
E	1968	1188	396	C	T	67	131	51.1	42.7	59.5	AGC	S	S	synonymous	Tier B	12	10	Benin;Cameroon;Ghana;Kenya;Mali;Mauritania;Mozambique;Niger;Reunion;Senegal;Somalia;Tanzania	1986;1993;2012;2013;2014;2015;2017;2018;2020;2023
E	1971	1191	397	A	T	78	131	59.5	51	67.6	TCA	S	S	synonymous	Tier B	13	11	Benin;Cameroon;Egypt;Ghana;Kenya;Mali;Mauritania;Mozambique;Niger;Reunion;Senegal;Somalia;Tanzania	1986;1993;2012;2013;2014;2015;2017;2018;2020;2023;2024
E	1974	1194	398	C	T	27	131	20.6	14.6	28.3	ATC	I	I	synonymous	Tier B	7	8	Egypt;Kenya;Mali;Mozambique;Reunion;Somalia;Tanzania	2012;2013;2014;2015;2017;2020;2023;2024
E	1981	1201	401	A	G	47	131	35.9	28.2	44.4	ATG	M	V	nonsynonymous	Tier B	6	2	Benin;Cameroon;Ghana;Mauritania;Niger;Senegal	2017;2018
E	1986	1206	402	C	T	78	131	59.5	51	67.6	TTC	F	F	synonymous	Tier B	13	11	Benin;Cameroon;Egypt;Ghana;Kenya;Mali;Mauritania;Mozambique;Niger;Reunion;Senegal;Somalia;Tanzania	1986;1993;2012;2013;2014;2015;2017;2018;2020;2023;2024
E	2019	1239	413	C	T	28	130	21.5	15.3	29.4	GCC	A	A	synonymous	Tier B	4	4	Congo;Djibouti;Kenya;Reunion	2012;2013;2014;2023
E	2023	1243	415	T	C	47	131	35.9	28.2	44.4	TTA	L	L	synonymous	Tier B	6	2	Benin;Cameroon;Ghana;Mauritania;Niger;Senegal	2017;2018
E	2028	1248	416	T	G	25	131	19.1	13.3	26.7	GGT	G	G	synonymous	Tier B	3	3	Djibouti;Kenya;Reunion	2013;2014;2023
E	2031	1251	417	C	T	25	131	19.1	13.3	26.7	GAC	D	D	synonymous	Tier B	3	3	Djibouti;Kenya;Reunion	2013;2014;2023
E	2037	1257	419	C	T	25	131	19.1	13.3	26.7	GCC	A	A	synonymous	Tier B	7	8	Egypt;Kenya;Mali;Mozambique;Reunion;Somalia;Tanzania	2012;2013;2014;2015;2017;2020;2023;2024
E	2046	1266	422	T	C	55	131	42	33.9	50.5	TTT	F	F	synonymous	Tier B	12	5	Benin;Cameroon;Djibouti;Eritrea;Ghana;Kenya;Mali;Mauritania;Niger;Senegal;Somalia;Uganda	1986;1993;2007;2017;2018
E	2053	1273	425	C	T	17	131	13	8.3	19.8	CTG	L	L	synonymous	Tier B	6	6	Kenya;Mali;Mozambique;Reunion;Somalia;Tanzania	2012;2013;2014;2015;2016;2023
E	2061	1281	427	A	G	14	130	10.8	6.5	17.3	GGA	G	G	synonymous	Tier B	6	5	Kenya;Mali;Mozambique;Reunion;Somalia;Tanzania	2012;2013;2014;2015;2023
E	2064	1284	428	A	G	130	131	99.2	95.8	99.9	GTA	V	V	synonymous	Tier B	17	16	Benin;Cameroon;Congo;Djibouti;Egypt;Eritrea;Ghana;Kenya;Mali;Mauritania;Mozambique;Niger;Reunion;Senegal;Somalia;Tanzania;Uganda	1986;1993;1996;2006;2007;2012;2013;2014;2015;2016;2017;2018;2019;2020;2023;2024
E	2073	1293	431	T	C	15	131	11.5	7.1	18	TCT	S	S	synonymous	Tier B	6	5	Kenya;Mali;Mozambique;Reunion;Somalia;Tanzania	2012;2013;2014;2015;2023
E	2085	1305	435	C	T	60	131	45.8	37.5	54.3	GCC	A	A	synonymous	Tier B	10	6	Benin;Cameroon;Ghana;Kenya;Mali;Mauritania;Niger;Reunion;Senegal;Somalia	1986;1993;2017;2018;2023;2024
E	2088	1308	436	C	T	48	131	36.6	28.9	45.2	CTC	L	L	synonymous	Tier B	7	2	Benin;Cameroon;Ghana;Mauritania;Niger;Reunion;Senegal	2017;2018
E	2097	1317	439	T	C	74	131	56.5	47.9	64.7	GTT	V	V	synonymous	Tier B	13	9	Benin;Cameroon;Egypt;Ghana;Kenya;Mali;Mauritania;Mozambique;Niger;Reunion;Senegal;Somalia;Tanzania	2006;2012;2013;2014;2015;2017;2018;2023;2024
E	2106	1326	442	A	G	47	131	35.9	28.2	44.4	GCA	A	A	synonymous	Tier B	6	2	Benin;Cameroon;Ghana;Mauritania;Niger;Senegal	2017;2018
E	2109	1329	443	C	T	56	131	42.7	34.6	51.3	ATC	I	I	synonymous	Tier B	10	5	Benin;Cameroon;Ghana;Kenya;Mali;Mauritania;Niger;Reunion;Senegal;Somalia	1986;1993;2016;2017;2018
E	2124	1344	448	C	T	52	131	39.7	31.7	48.3	TTC	F	F	synonymous	Tier B	7	3	Benin;Ghana;Kenya;Mauritania;Niger;Reunion;Senegal	2017;2018;2020
E	2133	1353	451	C	T	26	131	19.8	13.9	27.5	GTC	V	V	synonymous	Tier B	7	8	Egypt;Kenya;Mali;Mozambique;Reunion;Somalia;Tanzania	2012;2013;2014;2015;2017;2020;2023;2024
E	2163	1383	461	T	C	37	131	28.2	21.2	36.5	GTT	V	V	synonymous	Tier B	6	10	Kenya;Mali;Mozambique;Reunion;Somalia;Tanzania	2012;2013;2014;2015;2017;2018;2019;2020;2023;2024
E	2166	1386	462	C	T	47	131	35.9	28.2	44.4	GTC	V	V	synonymous	Tier B	6	2	Benin;Cameroon;Ghana;Mauritania;Niger;Senegal	2017;2018
E	2169	1389	463	C	T	57	131	43.5	35.3	52.1	ATC	I	I	synonymous	Tier B	9	4	Benin;Cameroon;Ghana;Kenya;Mali;Mauritania;Niger;Senegal;Somalia	1986;1993;2017;2018
E	2193	1413	471	T	C	29	131	22.1	15.9	30	CGT	R	R	synonymous	Tier B	10	10	Congo;Djibouti;Eritrea;Kenya;Mali;Mozambique;Reunion;Somalia;Tanzania;Uganda	1986;1993;2007;2012;2013;2014;2015;2017;2020;2023
E	2199	1419	473	C	T	62	131	47.3	39	55.8	ACC	T	T	synonymous	Tier B	8	6	Benin;Cameroon;Egypt;Ghana;Mauritania;Niger;Reunion;Senegal	1986;2017;2018;2019;2023;2024
E	2211	1431	477	G	A	49	131	37.4	29.6	45.9	GTG	V	V	synonymous	Tier B	7	2	Benin;Cameroon;Congo;Ghana;Mauritania;Niger;Senegal	2017;2018
E	2215	1435	479	C	T	28	131	21.4	15.2	29.2	CTA	L	L	synonymous	Tier B	6	4	Congo;Djibouti;Kenya;Mali;Reunion;Somalia	1996;2012;2013;2014
E	2223	1443	481	A	G	15	131	11.5	7.1	18	TTA	L	L	synonymous	Tier B	2	4	Kenya;Reunion	2017;2018;2019;2020
E	2229	1449	483	A	G	15	131	11.5	7.1	18	GGA	G	G	synonymous	Tier B	6	6	Kenya;Mali;Mozambique;Reunion;Somalia;Tanzania	2012;2013;2014;2015;2020;2023
E	2254	1474	492	A	G	47	131	35.9	28.2	44.4	ATG	M	V	nonsynonymous	Tier B	6	2	Benin;Cameroon;Ghana;Mauritania;Niger;Senegal	2017;2018
E	2265	1485	495	T	C	77	131	58.8	50.2	66.8	GCT	A	A	synonymous	Tier B	13	11	Benin;Cameroon;Egypt;Ghana;Kenya;Mali;Mauritania;Mozambique;Niger;Reunion;Senegal;Somalia;Tanzania	1986;1993;2012;2013;2014;2015;2017;2018;2020;2023;2024

## Sheet: NS1_significant_context
Table S2C: Significant Single nucleotide polymorphism for African Denv2 with focus on NS-1 gene
Gene	ref_pos_start=1	NS1_nt_index(1-based)	NS1_aa_index(1-based)	Ref_base	Alt_base	alt_count	informative_n	Prevalence_pct	CI95_lo	CI95_hi	Codon_ref(refseq)	AA_ref(refseq)	AA_mode_among_carriers	Effect_context	TierB_flag	Countries_n	Years_n	Countries	Years
NS1	2277	12	4	T	C	76	131	58	49.5	66.1	TGT	C	C	synonymous	Tier B	13	10	Benin;Cameroon;Egypt;Ghana;Kenya;Mali;Mauritania;Mozambique;Niger;Reunion;Senegal;Somalia;Tanzania	1986;1993;2012;2013;2014;2015;2017;2018;2023;2024
NS1	2286	21	7	T	C	63	131	48.1	39.7	56.6	AGT	S	S	synonymous	Tier B	9	6	Benin;Cameroon;Egypt;Ghana;Kenya;Mauritania;Niger;Reunion;Senegal	2012;2017;2018;2020;2023;2024
NS1	2302	37	13	C	T	25	131	19.1	13.3	26.7	CTG	L	L	synonymous	Tier B	5	6	Djibouti;Eritrea;Kenya;Reunion;Uganda	2007;2016;2017;2018;2019;2020
NS1	2304	39	13	G	A	71	130	54.6	46	62.9	CTG	L	L	synonymous	Tier B	9	5	Benin;Cameroon;Djibouti;Ghana;Kenya;Mauritania;Niger;Reunion;Senegal	2013;2014;2017;2018;2023
NS1	2322	57	19	T	C	50	131	38.2	30.3	46.7	ATT	I	I	synonymous	Tier B	7	2	Benin;Cameroon;Congo;Ghana;Mauritania;Niger;Senegal	2017;2018
NS1	2325	60	20	T	C	19	130	14.6	9.6	21.7	TTT	F	F	synonymous	Tier B	2	2	Kenya;Reunion	2020;2023
NS1	2326	61	21	A	G	55	130	42.3	34.2	50.9	ATC	I	V	nonsynonymous	Tier B	10	6	Benin;Cameroon;Ghana;Kenya;Mali;Mauritania;Niger;Reunion;Senegal;Somalia	1986;1993;2012;2017;2018;2023
NS1	2328	63	21	C	T	27	130	20.8	14.7	28.5	ATC	I	I	synonymous	Tier B	3	5	Djibouti;Kenya;Reunion	2012;2013;2014;2020;2023
NS1	2337	72	24	T	C	81	130	62.3	53.7	70.2	AAT	N	N	synonymous	Tier B	13	10	Benin;Cameroon;Egypt;Ghana;Kenya;Mali;Mauritania;Mozambique;Niger;Reunion;Senegal;Somalia;Tanzania	1986;1993;2013;2014;2015;2017;2018;2020;2023;2024
NS1	2340	75	25	A	G	21	130	16.2	10.8	23.4	GTA	V	V	synonymous	Tier B	2	7	Egypt;Reunion	2012;2016;2017;2018;2020;2023;2024
NS1	2343	78	26	C	T	32	130	24.6	18	32.7	CAC	H	H	synonymous	Tier B	8	5	Djibouti;Egypt;Kenya;Mali;Mozambique;Reunion;Somalia;Tanzania	2013;2014;2015;2017;2023
NS1	2358	93	31	A	G	47	130	36.2	28.4	44.7	CAA	Q	Q	synonymous	Tier B	6	2	Benin;Cameroon;Ghana;Mauritania;Niger;Senegal	2017;2018
NS1	2379	114	38	C	T	52	129	40.3	32.2	48.9	TCC	S	S	synonymous	Tier B	9	4	Benin;Cameroon;Ghana;Kenya;Mali;Mauritania;Niger;Senegal;Somalia	1986;1993;2017;2018
NS1	2382	117	39	C	T	80	130	61.5	53	69.5	CCC	P	P	synonymous	Tier B	13	12	Benin;Cameroon;Egypt;Ghana;Kenya;Mali;Mauritania;Mozambique;Niger;Reunion;Senegal;Somalia;Tanzania	1986;1993;2012;2013;2014;2015;2016;2017;2018;2020;2023;2024
NS1	2400	135	45	T	C	29	130	22.3	16	30.2	GCT	A	A	synonymous	Tier B	4	4	Congo;Djibouti;Kenya;Reunion	2012;2013;2014;2023
NS1	2406	141	47	G	A	27	130	20.8	14.7	28.5	CAG	Q	Q	synonymous	Tier B	4	3	Congo;Djibouti;Kenya;Reunion	2013;2014;2023
NS1	2409	144	48	A	G	27	130	20.8	14.7	28.5	AAA	K	K	synonymous	Tier B	7	8	Egypt;Kenya;Mali;Mozambique;Reunion;Somalia;Tanzania	2012;2013;2014;2015;2017;2020;2023;2024
NS1	2421	156	52	G	A	81	130	62.3	53.7	70.2	GAG	E	E	synonymous	Tier B	14	11	Benin;Cameroon;Congo;Egypt;Ghana;Kenya;Mali;Mauritania;Mozambique;Niger;Reunion;Senegal;Somalia;Tanzania	1986;1993;2012;2013;2014;2015;2016;2017;2018;2023;2024
NS1	2454	189	63	A	G	116	131	88.5	82	92.9	CTA	L	L	synonymous	Tier B	17	15	Benin;Cameroon;Congo;Djibouti;Egypt;Eritrea;Ghana;Kenya;Mali;Mauritania;Mozambique;Niger;Reunion;Senegal;Somalia;Tanzania;Uganda	1986;1993;1996;2006;2007;2012;2013;2014;2015;2016;2017;2018;2020;2023;2024
NS1	2461	196	66	C	T	47	131	35.9	28.2	44.4	CTA	L	L	synonymous	Tier B	6	2	Benin;Cameroon;Ghana;Mauritania;Niger;Senegal	2017;2018
NS1	2463	198	66	A	G	78	131	59.5	51	67.6	CTA	L	L	synonymous	Tier B	13	11	Benin;Cameroon;Egypt;Ghana;Kenya;Mali;Mauritania;Mozambique;Niger;Reunion;Senegal;Somalia;Tanzania	1986;1993;2012;2013;2014;2015;2017;2018;2020;2023;2024
NS1	2484	219	73	C	A	116	131	88.5	82	92.9	CCC	P	P	synonymous	Tier B	17	15	Benin;Cameroon;Congo;Djibouti;Egypt;Eritrea;Ghana;Kenya;Mali;Mauritania;Mozambique;Niger;Reunion;Senegal;Somalia;Tanzania;Uganda	1986;1993;1996;2006;2007;2012;2013;2014;2015;2016;2017;2018;2020;2023;2024
NS1	2488	223	75	T	C	130	131	99.2	95.8	99.9	TTG	L	L	synonymous	Tier B	17	16	Benin;Cameroon;Congo;Djibouti;Egypt;Eritrea;Ghana;Kenya;Mali;Mauritania;Mozambique;Niger;Reunion;Senegal;Somalia;Tanzania;Uganda	1986;1993;1996;2006;2007;2012;2013;2014;2015;2016;2017;2018;2019;2020;2023;2024
NS1	2500	235	79	C	T	53	131	40.5	32.4	49	CTA	L	L	synonymous	Tier B	10	5	Benin;Cameroon;Ghana;Kenya;Mali;Mauritania;Niger;Reunion;Senegal;Somalia	1986;1993;2017;2018;2023
NS1	2516	251	84	T	C	26	131	19.8	13.9	27.5	GTA	V	A	nonsynonymous	Tier B	3	4	Djibouti;Kenya;Reunion	2006;2013;2014;2023
NS1	2521	256	86	T	C	34	131	26	19.2	34.1	TTG	L	L	synonymous	Tier B	5	6	Cameroon;Djibouti;Egypt;Kenya;Reunion	2012;2013;2014;2016;2017;2023
NS1	2526	261	87	C	T	109	131	83.2	75.9	88.6	ACC	T	T	synonymous	Tier B	15	13	Benin;Cameroon;Congo;Djibouti;Egypt;Ghana;Kenya;Mali;Mauritania;Mozambique;Niger;Reunion;Senegal;Somalia;Tanzania	1986;1993;1996;2006;2012;2013;2014;2015;2017;2018;2020;2023;2024
NS1	2529	264	88	C	T	48	131	36.6	28.9	45.2	ATC	I	I	synonymous	Tier B	7	4	Benin;Cameroon;Ghana;Mauritania;Niger;Reunion;Senegal	2012;2017;2018;2019
NS1	2544	279	93	C	T	68	131	51.9	43.4	60.3	ATC	I	I	synonymous	Tier B	13	10	Benin;Cameroon;Egypt;Ghana;Kenya;Mali;Mauritania;Mozambique;Niger;Reunion;Senegal;Somalia;Tanzania	1986;1993;2012;2013;2014;2015;2017;2020;2023;2024
NS1	2550	285	95	T	A	108	131	82.4	75	88	GGT	G	G	synonymous	Tier B	15	13	Benin;Cameroon;Congo;Djibouti;Egypt;Ghana;Kenya;Mali;Mauritania;Mozambique;Niger;Reunion;Senegal;Somalia;Tanzania	1986;1993;1996;2006;2012;2013;2014;2015;2017;2018;2020;2023;2024
NS1	2568	303	101	A	G	28	131	21.4	15.2	29.2	AAA	K	K	synonymous	Tier B	4	3	Congo;Djibouti;Kenya;Reunion	2013;2014;2023
NS1	2569	304	102	C	A	47	131	35.9	28.2	44.4	CGA	R	R	synonymous	Tier B	6	2	Benin;Cameroon;Ghana;Mauritania;Niger;Senegal	2017;2018
NS1	2571	306	102	A	G	28	131	21.4	15.2	29.2	CGA	R	R	synonymous	Tier B	4	3	Congo;Djibouti;Kenya;Reunion	2013;2014;2023
NS1	2575	310	104	C	T	72	131	55	46.4	63.2	CTG	L	L	synonymous	Tier B	11	7	Benin;Cameroon;Djibouti;Ghana;Kenya;Mali;Mauritania;Niger;Reunion;Senegal;Somalia	1986;1993;2013;2014;2017;2018;2023
NS1	2586	321	107	G	A	26	131	19.8	13.9	27.5	CAG	Q	Q	synonymous	Tier B	7	8	Egypt;Kenya;Mali;Mozambique;Reunion;Somalia;Tanzania	2012;2013;2014;2015;2017;2020;2023;2024
NS1	2589	324	108	C	T	48	131	36.6	28.9	45.2	CCC	P	P	synonymous	Tier B	7	2	Benin;Cameroon;Ghana;Kenya;Mauritania;Niger;Senegal	2017;2018
NS1	2604	339	113	T	C	27	131	20.6	14.6	28.3	TAT	Y	Y	synonymous	Tier B	7	8	Egypt;Kenya;Mali;Mozambique;Reunion;Somalia;Tanzania	2012;2013;2014;2015;2017;2020;2023;2024
NS1	2607	342	114	A	T	15	131	11.5	7.1	18	TCA	S	S	synonymous	Tier B	2	5	Egypt;Reunion	2012;2017;2020;2023;2024
NS1	2614	349	117	A	G	14	131	10.7	6.5	17.1	ACG	T	A	nonsynonymous	Tier B	2	4	Egypt;Reunion	2017;2020;2023;2024
NS1	2616	351	117	G	A	55	131	42	33.9	50.5	ACG	T	T	synonymous	Tier B	9	8	Congo;Djibouti;Egypt;Kenya;Mali;Mozambique;Reunion;Somalia;Tanzania	2012;2013;2014;2015;2017;2020;2023;2024
NS1	2616	351	117	G	T	52	131	39.7	31.7	48.3	ACG	T	T	synonymous	Tier B	9	4	Benin;Cameroon;Ghana;Kenya;Mali;Mauritania;Niger;Senegal;Somalia	1986;1993;2017;2018
NS1	2646	381	127	G	A	15	131	11.5	7.1	18	GAG	E	E	synonymous	Tier B	2	4	Djibouti;Reunion	2017;2018;2019;2020
NS1	2648	383	128	C	T	99	131	75.6	67.6	82.1	CCT	P	L	nonsynonymous	Tier B	16	12	Benin;Cameroon;Djibouti;Egypt;Eritrea;Ghana;Kenya;Mali;Mauritania;Mozambique;Niger;Reunion;Senegal;Somalia;Tanzania;Uganda	1986;1993;2007;2012;2013;2014;2015;2017;2018;2020;2023;2024
NS1	2658	393	131	G	C	26	131	19.8	13.9	27.5	CAG	Q	H	nonsynonymous	Tier B	7	8	Egypt;Kenya;Mali;Mozambique;Reunion;Somalia;Tanzania	2012;2013;2014;2015;2017;2020;2023;2024
NS1	2702	437	146	C	T	46	130	35.4	27.7	43.9	ACA	T	I	nonsynonymous	Tier B	6	2	Benin;Cameroon;Ghana;Mauritania;Niger;Senegal	2017;2018
NS1	2727	462	154	A	G	58	130	44.6	36.3	53.2	GAA	E	E	synonymous	Tier B	8	4	Benin;Cameroon;Egypt;Ghana;Mauritania;Niger;Reunion;Senegal	2017;2018;2023;2024
NS1	2748	483	161	G	A	78	130	60	51.4	68	GGG	G	G	synonymous	Tier B	13	11	Benin;Cameroon;Egypt;Ghana;Kenya;Mali;Mauritania;Mozambique;Niger;Reunion;Senegal;Somalia;Tanzania	1986;1993;2012;2013;2014;2015;2017;2018;2020;2023;2024
NS1	2751	486	162	G	A	58	130	44.6	36.3	53.2	GTG	V	V	synonymous	Tier B	11	16	Congo;Djibouti;Egypt;Eritrea;Kenya;Mali;Mozambique;Reunion;Somalia;Tanzania;Uganda	1986;1993;1996;2006;2007;2012;2013;2014;2015;2016;2017;2018;2019;2020;2023;2024
NS1	2772	507	169	G	A	66	130	50.8	42.3	59.2	CTG	L	L	synonymous	Tier B	10	6	Benin;Cameroon;Ghana;Kenya;Mali;Mauritania;Niger;Reunion;Senegal;Somalia	1986;1993;2017;2018;2019;2020
NS1	2775	510	170	G	A	74	130	56.9	48.3	65.1	AAG	K	K	synonymous	Tier B	13	10	Benin;Cameroon;Egypt;Ghana;Kenya;Mali;Mauritania;Mozambique;Niger;Reunion;Senegal;Somalia;Tanzania	1986;1993;2012;2013;2014;2015;2017;2018;2020;2023
NS1	2796	531	177	G	A	31	130	23.8	17.3	31.9	GTG	V	V	synonymous	Tier B	7	10	Egypt;Kenya;Mali;Mozambique;Reunion;Somalia;Tanzania	1986;1993;2012;2013;2014;2015;2017;2020;2023;2024
NS1	2802	537	179	C	T	129	130	99.2	95.8	99.9	TGC	C	C	synonymous	Tier B	17	16	Benin;Cameroon;Congo;Djibouti;Egypt;Eritrea;Ghana;Kenya;Mali;Mauritania;Mozambique;Niger;Reunion;Senegal;Somalia;Tanzania;Uganda	1986;1993;1996;2006;2007;2012;2013;2014;2015;2016;2017;2018;2019;2020;2023;2024
NS1	2811	546	182	G	A	128	130	98.5	94.6	99.6	AAG	K	K	synonymous	Tier B	17	16	Benin;Cameroon;Congo;Djibouti;Egypt;Eritrea;Ghana;Kenya;Mali;Mauritania;Mozambique;Niger;Reunion;Senegal;Somalia;Tanzania;Uganda	1986;1993;1996;2006;2007;2012;2013;2014;2015;2016;2017;2018;2019;2020;2023;2024
NS1	2823	558	186	G	A	53	130	40.8	32.7	49.4	GCG	A	A	synonymous	Tier B	9	8	Congo;Djibouti;Egypt;Kenya;Mali;Mozambique;Reunion;Somalia;Tanzania	2012;2013;2014;2015;2017;2020;2023;2024
NS1	2835	570	190	C	T	44	130	33.8	26.3	42.3	GAC	D	D	synonymous	Tier B	5	2	Benin;Cameroon;Ghana;Mauritania;Senegal	2017;2018
NS1	2850	585	195	T	C	26	130	20	14	27.7	CAT	H	H	synonymous	Tier B	7	8	Egypt;Kenya;Mali;Mozambique;Reunion;Somalia;Tanzania	2012;2013;2014;2015;2017;2020;2023;2024
NS1	2856	591	197	T	C	23	130	17.7	12.1	25.2	GAT	D	D	synonymous	Tier B	7	6	Egypt;Kenya;Mali;Mozambique;Reunion;Somalia;Tanzania	2013;2014;2015;2017;2023;2024
NS1	2880	615	205	A	C	47	130	36.2	28.4	44.7	GCA	A	A	synonymous	Tier B	6	2	Benin;Cameroon;Ghana;Mauritania;Niger;Senegal	2017;2018
NS1	2880	615	205	A	G	27	130	20.8	14.7	28.5	GCA	A	A	synonymous	Tier B	4	3	Congo;Djibouti;Kenya;Reunion	2013;2014;2023
NS1	2883	618	206	T	C	75	130	57.7	49.1	65.8	CTT	L	L	synonymous	Tier B	13	10	Benin;Cameroon;Egypt;Ghana;Kenya;Mali;Mauritania;Mozambique;Niger;Reunion;Senegal;Somalia;Tanzania	1986;1993;2012;2013;2014;2015;2017;2018;2023;2024
NS1	2901	636	212	A	T	26	130	20	14	27.7	ATA	I	I	synonymous	Tier B	7	8	Egypt;Kenya;Mali;Mozambique;Reunion;Somalia;Tanzania	2012;2013;2014;2015;2017;2020;2023;2024
NS1	2904	639	213	A	G	72	130	55.4	46.8	63.7	GAA	E	E	synonymous	Tier B	13	10	Benin;Cameroon;Egypt;Ghana;Kenya;Mali;Mauritania;Mozambique;Niger;Reunion;Senegal;Somalia;Tanzania	1986;1993;2012;2013;2014;2015;2017;2018;2020;2023
NS1	2910	645	215	T	C	106	130	81.5	74	87.3	GCT	A	A	synonymous	Tier B	17	12	Benin;Cameroon;Congo;Djibouti;Egypt;Eritrea;Ghana;Kenya;Mali;Mauritania;Mozambique;Niger;Reunion;Senegal;Somalia;Tanzania;Uganda	1986;1993;2007;2012;2013;2014;2015;2017;2018;2020;2023;2024
NS1	2913	648	216	T	C	16	130	12.3	7.7	19.1	TCT	S	S	synonymous	Tier B	5	4	Congo;Egypt;Mali;Reunion;Somalia	1993;2017;2023;2024
NS1	2919	654	218	T	C	90	130	69.2	60.8	76.5	ATT	I	I	synonymous	Tier B	12	11	Benin;Cameroon;Congo;Djibouti;Ghana;Kenya;Mali;Mauritania;Niger;Reunion;Senegal;Somalia	1986;1993;1996;2006;2012;2013;2014;2017;2018;2023;2024
NS1	2923	658	220	G	A	50	130	38.5	30.5	47	GTC	V	I	nonsynonymous	Tier B	7	4	Benin;Cameroon;Ghana;Mauritania;Niger;Reunion;Senegal	1986;2017;2018;2023
NS1	2925	660	220	C	T	56	130	43.1	34.9	51.7	GTC	V	V	synonymous	Tier B	8	11	Congo;Djibouti;Kenya;Mali;Mozambique;Reunion;Somalia;Tanzania	1986;1993;1996;2006;2012;2013;2014;2015;2020;2023;2024
NS1	2931	666	222	T	C	94	130	72.3	64.1	79.3	AGT	S	S	synonymous	Tier B	14	12	Benin;Cameroon;Congo;Egypt;Ghana;Kenya;Mali;Mauritania;Mozambique;Niger;Reunion;Senegal;Somalia;Tanzania	1986;1993;2012;2013;2014;2015;2017;2018;2019;2020;2023;2024
NS1	2946	681	227	A	G	78	129	60.5	51.8	68.5	AAA	K	K	synonymous	Tier B	13	11	Benin;Cameroon;Egypt;Ghana;Kenya;Mali;Mauritania;Mozambique;Niger;Reunion;Senegal;Somalia;Tanzania	1986;1993;2012;2013;2014;2015;2017;2018;2020;2023;2024
NS1	2952	687	229	C	T	51	129	39.5	31.5	48.2	CAC	H	H	synonymous	Tier B	9	5	Benin;Cameroon;Ghana;Mali;Mauritania;Niger;Reunion;Senegal;Somalia	1986;1993;2017;2018;2023
NS1	2964	699	233	C	T	104	129	80.6	73	86.5	AGC	S	S	synonymous	Tier B	15	12	Benin;Cameroon;Congo;Djibouti;Egypt;Ghana;Kenya;Mali;Mauritania;Mozambique;Niger;Reunion;Senegal;Somalia;Tanzania	1986;1993;1996;2006;2012;2013;2014;2015;2017;2018;2023;2024
NS1	2982	717	239	T	C	49	129	38	30.1	46.6	AGT	S	S	synonymous	Tier B	6	3	Benin;Cameroon;Ghana;Mauritania;Niger;Senegal	1986;2017;2018
NS1	2994	729	243	T	C	47	129	36.4	28.6	45	ATT	I	I	synonymous	Tier B	7	3	Benin;Cameroon;Ghana;Mauritania;Niger;Reunion;Senegal	2017;2018;2023
NS1	3004	739	247	T	C	47	129	36.4	28.6	45	TTT	F	L	nonsynonymous	Tier B	6	2	Benin;Cameroon;Ghana;Mauritania;Niger;Senegal	2017;2018
NS1	3009	744	248	T	A	26	129	20.2	14.1	27.9	GCT	A	A	synonymous	Tier B	7	8	Egypt;Kenya;Mali;Mozambique;Reunion;Somalia;Tanzania	2012;2013;2014;2015;2017;2020;2023;2024
NS1	3018	753	251	A	G	76	129	58.9	50.3	67	GTA	V	V	synonymous	Tier B	13	10	Benin;Cameroon;Egypt;Ghana;Kenya;Mali;Mauritania;Mozambique;Niger;Reunion;Senegal;Somalia;Tanzania	1993;2012;2013;2014;2015;2017;2018;2020;2023;2024
NS1	3027	762	254	T	C	96	129	74.4	66.3	81.2	CAT	H	H	synonymous	Tier B	14	13	Benin;Cameroon;Congo;Egypt;Ghana;Kenya;Mali;Mauritania;Mozambique;Niger;Reunion;Senegal;Somalia;Tanzania	1986;1993;2006;2012;2013;2014;2015;2017;2018;2019;2020;2023;2024
NS1	3030	765	255	T	C	53	129	41.1	33	49.7	AAT	N	N	synonymous	Tier B	10	5	Benin;Cameroon;Ghana;Kenya;Mali;Mauritania;Niger;Reunion;Senegal;Somalia	1986;1993;2017;2018;2020
NS1	3048	783	261	C	T	25	129	19.4	13.5	27	CAC	H	H	synonymous	Tier B	7	7	Egypt;Kenya;Mali;Mozambique;Reunion;Somalia;Tanzania	2013;2014;2015;2017;2020;2023;2024
NS1	3073	808	270	C	T	47	129	36.4	28.6	45	CTA	L	L	synonymous	Tier B	6	2	Benin;Cameroon;Ghana;Mauritania;Niger;Senegal	2017;2018
NS1	3078	813	271	C	T	54	129	41.9	33.7	50.5	GGC	G	G	synonymous	Tier B	10	5	Benin;Cameroon;Ghana;Kenya;Mali;Mauritania;Niger;Reunion;Senegal;Somalia	1986;1993;2017;2018;2020
NS1	3080	815	272	A	G	16	129	12.4	7.8	19.2	AAG	K	R	nonsynonymous	Tier B	8	6	Benin;Egypt;Kenya;Mali;Mozambique;Reunion;Somalia;Tanzania	2012;2013;2014;2015;2017;2023
NS1	3088	823	275	A	G	50	129	38.8	30.8	47.4	ATG	M	V	nonsynonymous	Tier B	7	4	Benin;Cameroon;Ghana;Mauritania;Niger;Reunion;Senegal	1986;2017;2018;2023
NS1	3096	831	277	T	C	19	129	14.7	9.6	21.9	TTT	F	F	synonymous	Tier B	7	5	Cameroon;Kenya;Mali;Mozambique;Reunion;Somalia;Tanzania	2013;2014;2015;2020;2023
NS1	3097	832	278	G	A	50	129	38.8	30.8	47.4	GAT	D	N	nonsynonymous	Tier B	9	4	Benin;Cameroon;Ghana;Kenya;Mali;Mauritania;Niger;Senegal;Somalia	1986;1993;2017;2018
NS1	3102	837	279	T	C	101	129	78.3	70.4	84.5	TTT	F	F	synonymous	Tier B	14	11	Benin;Cameroon;Djibouti;Egypt;Ghana;Kenya;Mali;Mauritania;Mozambique;Niger;Reunion;Senegal;Somalia;Tanzania	1986;1993;2012;2013;2014;2015;2017;2018;2020;2023;2024
NS1	3105	840	280	C	T	37	129	28.7	21.6	37	TGC	C	C	synonymous	Tier B	8	4	Congo;Djibouti;Kenya;Mali;Mozambique;Reunion;Somalia;Tanzania	2013;2014;2015;2023
NS1	3111	846	282	A	G	54	129	41.9	33.7	50.5	GGA	G	G	synonymous	Tier B	10	5	Benin;Cameroon;Ghana;Kenya;Mali;Mauritania;Niger;Reunion;Senegal;Somalia	1986;1993;2017;2018;2020
NS1	3114	849	283	C	T	61	129	47.3	38.9	55.9	ACC	T	T	synonymous	Tier B	10	6	Benin;Cameroon;Egypt;Ghana;Mali;Mauritania;Niger;Reunion;Senegal;Somalia	1986;1993;2017;2018;2023;2024
NS1	3129	864	288	T	C	52	129	40.3	32.2	48.9	ACT	T	T	synonymous	Tier B	9	4	Benin;Cameroon;Ghana;Kenya;Mali;Mauritania;Niger;Senegal;Somalia	1986;1993;2017;2018
NS1	3132	867	289	G	A	58	129	45	36.6	53.6	GAG	E	E	synonymous	Tier B	6	12	Djibouti;Egypt;Eritrea;Kenya;Reunion;Uganda	2006;2007;2012;2013;2014;2016;2017;2018;2019;2020;2023;2024
NS1	3141	876	292	A	G	52	129	40.3	32.2	48.9	GGA	G	G	synonymous	Tier B	9	4	Benin;Cameroon;Ghana;Kenya;Mali;Mauritania;Niger;Senegal;Somalia	1986;1993;2017;2018
NS1	3156	891	297	T	C	58	131	44.3	36.1	52.8	TCT	S	S	synonymous	Tier B	8	4	Benin;Cameroon;Egypt;Ghana;Mauritania;Niger;Reunion;Senegal	2017;2018;2023;2024
NS1	3157	892	298	C	T	103	131	78.6	70.8	84.8	CTA	L	L	synonymous	Tier B	14	11	Benin;Cameroon;Djibouti;Egypt;Ghana;Kenya;Mali;Mauritania;Mozambique;Niger;Reunion;Senegal;Somalia;Tanzania	1986;1993;2012;2013;2014;2015;2017;2018;2020;2023;2024
NS1	3168	903	301	T	C	49	131	37.4	29.6	45.9	ACT	T	T	synonymous	Tier B	8	2	Benin;Cameroon;Ghana;Mauritania;Mozambique;Niger;Reunion;Senegal	2017;2018
NS1	3171	906	302	C	T	24	131	18.3	12.6	25.8	ACC	T	T	synonymous	Tier B	7	7	Egypt;Kenya;Mali;Mozambique;Reunion;Somalia;Tanzania	2012;2013;2014;2015;2017;2023;2024
NS1	3174	909	303	C	T	56	131	42.7	34.6	51.3	GCC	A	A	synonymous	Tier B	9	10	Congo;Djibouti;Egypt;Kenya;Mali;Mozambique;Reunion;Somalia;Tanzania	1996;2006;2012;2013;2014;2015;2017;2020;2023;2024
NS1	3195	930	310	A	G	15	131	11.5	7.1	18	GAA	E	E	synonymous	Tier B	6	5	Kenya;Mali;Mozambique;Reunion;Somalia;Tanzania	2012;2013;2014;2015;2023
NS1	3201	936	312	C	T	30	131	22.9	16.5	30.8	TGC	C	C	synonymous	Tier B	6	5	Congo;Djibouti;Kenya;Mali;Reunion;Somalia	1996;2012;2013;2014;2023
NS1	3210	945	315	C	T	81	131	61.8	53.3	69.7	TCC	S	S	synonymous	Tier B	14	11	Benin;Cameroon;Congo;Egypt;Ghana;Kenya;Mali;Mauritania;Mozambique;Niger;Reunion;Senegal;Somalia;Tanzania	1986;1993;2012;2013;2014;2015;2017;2018;2020;2023;2024
NS1	3225	960	320	A	G	106	131	80.9	73.3	86.7	CCA	P	P	synonymous	Tier B	15	11	Benin;Cameroon;Congo;Djibouti;Egypt;Ghana;Kenya;Mali;Mauritania;Mozambique;Niger;Reunion;Senegal;Somalia;Tanzania	1986;1993;2012;2013;2014;2015;2017;2018;2020;2023;2024
NS1	3231	966	322	A	G	26	131	19.8	13.9	27.5	AGA	R	R	synonymous	Tier B	7	8	Egypt;Kenya;Mali;Mozambique;Reunion;Somalia;Tanzania	2012;2013;2014;2015;2017;2020;2023;2024
NS1	3236	971	324	A	G	116	131	88.5	82	92.9	AAA	K	R	nonsynonymous	Tier B	17	15	Benin;Cameroon;Congo;Djibouti;Egypt;Eritrea;Ghana;Kenya;Mali;Mauritania;Mozambique;Niger;Reunion;Senegal;Somalia;Tanzania;Uganda	1986;1993;1996;2006;2007;2012;2013;2014;2015;2016;2017;2018;2020;2023;2024
NS1	3240	975	325	T	C	28	131	21.4	15.2	29.2	GGT	G	G	synonymous	Tier B	4	3	Congo;Djibouti;Kenya;Reunion	2013;2014;2023
NS1	3252	987	329	C	T	79	131	60.3	51.7	68.3	TGC	C	C	synonymous	Tier B	12	8	Benin;Cameroon;Congo;Djibouti;Ghana;Kenya;Mali;Mauritania;Niger;Reunion;Senegal;Somalia	1986;1993;2012;2013;2014;2017;2018;2023
NS1	3258	993	331	C	T	27	131	20.6	14.6	28.3	TAC	Y	Y	synonymous	Tier B	7	8	Egypt;Kenya;Mali;Mozambique;Reunion;Somalia;Tanzania	2012;2013;2014;2015;2017;2020;2023;2024
NS1	3261	996	332	A	G	52	131	39.7	31.7	48.3	GGA	G	G	synonymous	Tier B	9	4	Benin;Cameroon;Ghana;Kenya;Mali;Mauritania;Niger;Senegal;Somalia	1986;1993;2017;2018
NS1	3309	1044	348	C	T	109	131	83.2	75.9	88.6	TCC	S	S	synonymous	Tier B	15	13	Benin;Cameroon;Congo;Djibouti;Egypt;Ghana;Kenya;Mali;Mauritania;Mozambique;Niger;Reunion;Senegal;Somalia;Tanzania	1986;1993;1996;2006;2012;2013;2014;2015;2017;2018;2020;2023;2024
